# Supplementary material for: Confinement-enhanced valorization of contaminants in electrified hydrogenation membranes for water purification
Source: Nat Commun. 2025 Oct 27;16:9443. doi: 10.1038/s41467-025-64482-z (PMC12559343; doi:10.1038/s41467-025-64482-z)
Supplement: Supplementary file 6 — Source Data [file 41467_2025_64482_MOESM6_ESM.xlsx]

## Sheet: Fig. 1f
	Binding Energy (eV)	Intensity	sum	background	Ru4 3d5/2	Ru4 3d3/2	Ru0 3d5/2	Ru0 3d3/2	C 1s
	288.25	483.705	516.67	483.705	484.579	484.109	483.75	485.687	513.366
	288.2	492.901	517.605	483.705	484.591	484.132	483.75	485.74	514.212
	288.15	509.392	518.552	483.674	484.573	484.128	483.72	485.765	515.063
	288.1	519.194	519.489	483.588	484.5	484.074	483.635	485.736	515.897
	288.05	509.606	520.445	483.469	484.394	483.995	483.516	485.677	516.739
	288	503.839	521.486	483.382	484.32	483.956	483.429	485.652	517.654
	287.95	501.768	522.606	483.313	484.265	483.948	483.361	485.649	518.634
	287.9	508.686	523.8	483.251	484.218	483.961	483.3	485.656	519.67
	287.85	521.913	525.043	483.166	484.147	483.971	483.216	485.642	520.733
	287.8	530.295	526.325	483.036	484.032	483.96	483.087	485.586	521.806
	287.75	526.903	527.67	482.878	483.889	483.952	482.929	485.506	522.907
	287.7	513.204	529.13	482.731	483.757	483.992	482.783	485.44	524.081
	287.65	511.531	530.753	482.629	483.671	484.126	482.681	485.423	525.367
	287.6	484.855	532.515	482.532	483.591	484.325	482.585	485.415	526.728
	287.55	486.768	534.52	482.524	483.599	484.686	482.578	485.501	528.253
	287.5	508.335	536.692	482.51	483.602	485.13	482.565	485.585	529.851
	287.45	523.953	538.992	482.424	483.533	485.609	482.479	485.601	531.464
	287.4	532.785	541.47	482.285	483.412	486.167	482.341	485.57	533.119
	287.35	517.686	544.178	482.116	483.261	486.849	482.173	485.515	534.843
	287.3	511.543	547.239	481.997	483.161	487.766	482.055	485.516	536.729
	287.25	518.335	550.661	481.898	483.081	488.919	481.957	485.543	538.753
	287.2	525.75	554.45	481.776	482.978	490.301	481.836	485.554	540.885
	287.15	553.356	558.66	481.629	482.851	491.95	481.689	485.547	543.138
	287.1	571.001	563.278	481.389	482.632	493.838	481.45	485.455	545.457
	287.05	555.298	568.405	481.089	482.353	496.046	481.151	485.312	547.898
	287	552.272	574.219	480.84	482.126	498.731	480.904	485.229	550.591
	286.95	562.738	580.755	480.601	481.909	501.899	480.666	485.166	553.521
	286.9	595.534	588.056	480.326	481.657	505.557	480.392	485.077	556.678
	286.85	611.641	596.123	479.941	481.295	509.673	480.007	484.889	560.022
	286.8	607.339	605.117	479.5	480.878	514.355	479.567	484.658	563.658
	286.75	604.323	615.19	479.072	480.475	519.704	479.14	484.454	567.705
	286.7	625.922	626.447	478.653	480.081	525.756	478.722	484.273	572.226
	286.65	664.381	638.921	478.16	479.614	532.461	478.231	484.035	577.22
	286.6	678.501	652.65	477.537	479.017	539.771	477.608	483.683	582.717
	286.55	684.811	667.848	476.864	478.372	547.782	476.937	483.301	588.912
	286.5	715.396	684.642	476.168	477.704	556.504	476.242	482.917	595.947
	286.45	738.293	703.081	475.367	476.932	565.835	475.443	482.45	603.89
	286.4	745.501	723.333	474.487	476.082	575.77	474.564	481.93	612.936
	286.35	752.945	745.553	473.58	475.205	586.288	473.658	481.41	623.312
	286.3	771.474	769.902	472.645	474.302	597.326	472.724	480.892	635.238
	286.25	799.438	796.448	471.645	473.334	608.737	471.726	480.343	648.888
	286.2	822.979	825.311	470.548	472.27	620.38	470.63	479.735	664.487
	286.15	846.986	856.665	469.368	471.125	632.148	469.452	479.086	682.328
	286.1	886.126	890.605	468.105	469.897	643.875	468.19	478.399	702.664
	286.05	932.838	927.256	466.705	468.534	655.363	466.792	477.629	725.76
	286	950.735	966.675	465.145	467.011	666.4	465.233	476.758	751.853
	285.95	989.678	1009.1	463.52	465.425	676.911	463.61	475.89	781.34
	285.9	1067.43	1054.58	461.759	463.704	686.648	461.85	474.965	814.449
	285.85	1078.47	1103.02	459.732	461.718	695.285	459.825	473.864	851.257
	285.8	1100.15	1154.76	457.661	459.689	702.884	457.756	472.827	892.253
	285.75	1134.4	1209.73	455.511	457.583	709.228	455.607	471.836	937.52
	285.7	1228.42	1267.9	453.238	455.356	714.133	453.337	470.876	987.154
	285.65	1337.77	1329.06	450.644	452.808	717.269	450.744	469.777	1041.04
	285.6	1386.88	1392.96	447.675	449.887	718.471	447.777	468.526	1099
	285.55	1419.66	1459.72	444.531	446.793	717.864	444.635	467.373	1161.18
	285.5	1508.33	1529.06	441.268	443.581	715.451	441.374	466.43	1227.29
	285.45	1621.68	1600.5	437.696	440.063	711.029	437.805	465.58	1296.81
	285.4	1695.66	1673.59	433.733	436.155	704.53	433.844	464.827	1369.16
	285.35	1781.16	1747.8	429.51	431.989	696.135	429.623	464.393	1443.69
	285.3	1849.62	1822.48	424.986	427.524	685.88	425.101	464.349	1519.57
	285.25	1893.87	1896.74	420.218	422.817	673.935	420.335	464.864	1595.66
	285.2	1963.67	1969.62	415.286	417.948	660.508	415.406	466.14	1670.76
	285.15	2029.32	2039.8	410.103	412.831	645.657	410.226	468.216	1743.28
	285.1	2117.57	2105.68	404.684	407.48	629.572	404.809	471.209	1811.34
	285.05	2221.39	2165.55	398.951	401.818	612.341	399.079	475.149	1872.97
	285	2275.37	2217.43	392.851	395.792	594.106	392.982	480.036	1925.92
	284.95	2289.46	2259.63	386.551	389.567	575.208	386.684	486.059	1968.31
	284.9	2312.28	2290.49	380.182	383.277	555.952	380.318	493.31	1998.36
	284.85	2314.9	2308.39	373.715	376.893	536.495	373.855	501.589	2014.42
	284.8	2277.35	2312.26	367.218	370.482	517.051	367.361	510.675	2015.56
	284.75	2217.89	2301.49	360.825	364.178	497.917	360.971	520.179	2001.54
	284.7	2184.77	2275.9	354.61	358.055	479.291	354.759	529.422	1972.81
	284.65	2194.15	2235.49	348.484	352.027	461.192	348.637	537.3	1930.27
	284.6	2170.47	2180.62	342.307	345.951	443.589	342.463	542.436	1875.41
	284.55	2118.67	2112.13	336.188	339.939	426.656	336.348	543.733	1810.21
	284.5	2050.14	2031.41	330.222	334.084	410.558	330.386	540.352	1736.92
	284.45	1938.11	1940.3	324.466	328.444	395.384	324.634	532.01	1657.69
	284.4	1831.9	1841.23	319.065	323.167	381.299	319.237	519.194	1574.59
	284.35	1755.51	1737.02	314.002	318.233	368.303	314.178	502.818	1489.49
	284.3	1650.23	1630.23	309.177	313.546	356.281	309.358	483.989	1403.76
	284.25	1552.48	1523.61	304.689	309.203	345.321	304.875	464.042	1318.92
	284.2	1450.31	1419.16	300.512	305.182	335.367	300.703	443.969	1235.99
	284.15	1348.78	1318.46	296.664	301.5	326.397	296.86	424.538	1155.82
	284.1	1259.43	1222.79	293.143	298.158	318.373	293.344	406.271	1079.21
	284.05	1135.9	1132.78	289.909	295.118	311.206	290.115	389.417	1006.55
	284	1034.79	1049.15	287.077	292.497	304.967	287.29	374.261	938.439
	283.95	957.073	972.026	284.575	290.225	299.532	284.793	360.772	875.002
	283.9	898.438	901.377	282.324	288.228	294.773	282.548	348.849	816.273
	283.85	831.91	837.152	280.262	286.447	290.582	280.493	338.375	762.301
	283.8	791.212	779.125	278.415	284.916	286.94	278.653	329.27	713.007
	283.75	736.596	727.014	276.699	283.552	283.721	276.944	321.345	668.249
	283.7	670.859	680.509	275.16	282.411	280.93	275.412	314.523	627.872
	283.65	625.041	639.255	273.835	281.538	278.569	274.096	308.718	591.676
	283.6	587.658	602.847	272.66	280.878	276.542	272.928	303.753	559.385
	283.55	556.726	570.814	271.606	280.413	274.791	271.883	299.489	530.66
	283.5	534.884	542.776	270.651	280.136	273.271	270.937	295.813	505.224
	283.45	511.462	518.301	269.767	280.03	271.929	270.062	292.609	482.739
	283.4	500.694	497.019	268.958	280.12	270.751	269.263	289.809	462.908
	283.35	499.578	478.579	268.182	280.38	269.68	268.498	287.316	445.435
	283.3	481.859	462.619	267.408	280.802	268.669	267.734	285.045	430
	283.25	464.821	448.939	266.69	281.463	267.763	267.028	283.016	416.43
	283.2	431.386	437.283	266.027	282.388	266.951	266.377	281.193	404.483
	283.15	422.86	427.49	265.474	283.663	266.278	265.836	279.606	394.002
	283.1	424.955	419.308	264.947	285.233	265.657	265.322	278.152	384.731
	283.05	417.733	412.539	264.411	287.098	265.046	264.801	276.781	376.459
	283	428.117	407.098	263.898	289.322	264.472	264.303	275.511	369.082
	282.95	431.027	402.819	263.349	291.885	263.874	263.769	274.272	362.413
	282.9	415.902	399.645	262.787	294.853	263.273	263.224	273.081	356.363
	282.85	429.585	397.579	262.275	298.319	262.728	262.729	271.992	350.91
	282.8	438.732	396.476	261.715	302.231	262.141	262.188	270.902	345.873
	282.75	429.433	396.316	261.122	306.638	261.526	261.615	269.821	341.206
	282.7	414.157	397.139	260.559	311.639	260.943	261.073	268.806	336.913
	282.65	424.455	398.948	260.045	317.292	260.412	260.582	267.875	332.967
	282.6	441.329	401.644	259.495	323.535	259.847	260.056	266.938	329.247
	282.55	469.519	405.197	258.886	330.378	259.225	259.474	265.969	325.696
	282.5	455.174	409.555	258.181	337.793	258.508	258.798	264.93	322.252
	282.45	421.572	414.85	257.522	345.937	257.837	258.171	263.959	319.033
	282.4	405.856	421.132	256.973	354.885	257.278	257.658	263.119	316.083
	282.35	425.669	428.312	256.474	364.558	256.77	257.202	262.349	313.33
	282.3	436.772	436.249	255.908	374.834	256.195	256.685	261.529	310.64
	282.25	441.691	444.923	255.303	385.697	255.581	256.14	260.685	308.031
	282.2	436.859	454.311	254.679	397.135	254.949	255.592	259.838	305.514
	282.15	444.49	464.395	254.069	409.132	254.331	255.081	259.017	303.111
	282.1	471.464	475.053	253.432	421.564	253.687	254.573	258.183	300.774
	282.05	489.148	486.158	252.702	434.3	252.95	254.02	257.267	298.431
	282	500.518	497.643	251.911	447.259	252.152	253.469	256.3	296.107
	281.95	513.081	509.448	251.079	460.36	251.313	252.97	255.302	293.818
	281.9	514.802	521.483	250.202	473.488	250.43	252.552	254.268	291.553
	281.85	523.706	533.677	249.316	486.526	249.538	252.298	253.235	289.346
	281.8	522.928	545.932	248.398	499.321	248.614	252.245	252.176	287.167
	281.75	518.083	558.181	247.479	511.735	247.69	252.502	251.124	285.046
	281.7	552.55	570.374	246.573	523.625	246.779	253.178	250.093	282.993
	281.65	584.364	582.328	245.549	534.698	245.75	254.258	248.949	280.871
	281.6	612.715	593.999	244.415	544.773	244.611	255.886	247.701	278.689
	281.55	625.037	605.396	243.183	553.705	243.373	258.236	246.36	276.452
	281.5	633.137	616.565	241.905	561.365	242.091	261.535	244.979	274.214
	281.45	626.982	627.561	240.595	567.617	240.777	265.992	243.572	271.985
	281.4	621.877	638.497	239.302	572.371	239.48	271.86	242.185	269.809
	281.35	643.193	649.434	238.022	575.498	238.195	279.329	240.815	267.683
	281.3	634.958	660.394	236.665	576.826	236.835	288.506	239.374	265.516
	281.25	645.203	671.559	235.332	576.393	235.498	299.634	237.96	263.404
	281.2	702.274	682.965	233.96	574.121	234.122	312.769	236.51	261.284
	281.15	748.504	694.527	232.393	569.87	232.551	327.812	234.869	258.997
	281.1	745.55	706.284	230.666	563.735	230.821	344.743	233.07	256.579
	281.05	732.767	718.375	228.942	555.964	229.094	363.618	231.279	254.19
	281	737.164	730.69	227.256	546.716	227.404	384.203	229.527	251.864
	280.95	755.742	742.966	225.549	536.071	225.695	406.099	227.758	249.542
	280.9	760.6	754.85	223.775	524.133	223.917	428.803	225.923	247.173
	280.85	759.631	765.961	221.978	511.127	222.117	451.756	224.069	244.805
	280.8	788.894	775.841	220.179	497.231	220.315	474.342	222.214	242.454
	280.75	823.133	783.819	218.275	482.531	218.409	495.704	220.257	240.018
	280.7	800.585	789.295	216.251	467.174	216.382	515.08	218.182	237.481
	280.65	792.848	791.872	214.295	451.505	214.423	531.918	216.177	235.03
	280.6	789.782	790.944	212.359	435.645	212.484	545.442	214.193	232.615
	280.55	787.427	786.03	210.426	419.708	210.549	555.043	212.215	230.22
	280.5	765.557	776.789	208.495	403.843	208.616	560.228	210.24	227.842
	280.45	726.518	763.105	206.631	388.228	206.749	560.771	208.333	225.546
	280.4	723.95	745.028	204.891	373.023	205.007	556.621	206.552	223.388
	280.35	728.895	722.656	203.153	358.216	203.267	547.764	204.775	221.247
	280.3	697.832	696.322	201.394	343.849	201.505	534.468	202.978	219.096
	280.25	647.025	666.72	199.732	330.126	199.842	517.345	201.28	217.056
	280.2	613.132	634.567	198.235	317.16	198.343	497.065	199.747	215.192
	280.15	593.055	600.531	196.846	304.93	196.952	474.262	198.324	213.448
	280.1	586.664	565.388	195.52	293.432	195.624	449.669	196.965	211.778
	280.05	561.478	529.827	194.211	282.626	194.313	423.974	195.624	210.135
	280	510.53	494.688	192.982	272.593	193.082	397.995	194.364	208.582
	279.95	460.127	460.697	191.919	263.411	192.018	372.468	193.271	207.206
	279.9	420.659	428.396	191.022	255.062	191.118	347.954	192.345	206.003
	279.85	388.385	398.238	190.253	247.5	190.348	324.915	191.548	204.939
	279.8	351.486	370.495	189.59	240.67	189.683	303.655	190.857	203.989
	279.75	325.686	345.425	189.048	234.563	189.14	284.456	190.289	203.168
	279.7	305.075	323.071	188.591	229.107	188.681	267.399	189.806	202.44
	279.65	302.231	303.404	188.201	224.244	188.289	252.494	189.392	201.787
	279.6	296.715	286.302	187.819	219.884	187.906	239.652	188.986	201.15
	279.55	273.519	271.604	187.455	215.991	187.54	228.756	188.598	200.536
	279.5	242.972	259.19	187.167	212.591	187.251	219.72	188.288	200.007
	279.45	234.386	248.85	186.98	209.666	187.063	212.376	188.079	199.585
	279.4	233.843	240.27	186.821	207.107	186.903	206.448	187.899	199.197
	279.35	229.252	233.195	186.664	204.853	186.744	201.715	187.721	198.817
	279.3	231.372	227.405	186.521	202.882	186.6	197.99	187.558	198.458
	279.25	225.645	222.672	186.371	201.144	186.449	195.078	187.389	198.097
	279.2	216.788	218.834	186.24	199.633	186.316	192.844	187.238	197.76
	279.15	206.396	215.733	186.137	198.335	186.213	191.16	187.118	197.458
	279.1	196.179	213.24	186.07	197.231	186.144	189.916	187.032	197.195
	279.05	197.491	211.233	186.036	196.299	186.109	189.017	186.981	196.971
	279	204.035	209.581	185.997	195.482	186.069	188.347	186.925	196.747
	278.95	216.993	208.187	185.937	194.744	186.008	187.828	186.848	196.506
	278.9	218.023	206.968	185.833	194.051	185.903	187.391	186.728	196.226
	278.85	207.145	205.916	185.725	193.428	185.794	187.043	186.605	195.947
	278.8	210.104	205.032	185.654	192.904	185.721	186.795	186.518	195.708
	278.75	210.481	204.243	185.572	192.425	185.639	186.583	186.421	195.462
	278.7	207.637	203.534	185.488	191.989	185.554	186.401	186.323	195.22
	278.65	202.865	202.898	185.414	191.6	185.479	186.251	186.235	194.99
	278.6	205.589	202.331	185.356	191.26	185.42	186.133	186.163	194.779
	278.55	206.143	201.797	185.288	190.938	185.351	186.016	186.082	194.563
	278.5	206.26	201.296	185.218	190.638	185.281	185.904	185.999	194.348
	278.45	211.295	200.823	185.148	190.357	185.209	185.797	185.916	194.136
	278.4	208.695	200.358	185.06	190.076	185.121	185.678	185.816	193.91
	278.35	196.458	199.923	184.981	189.817	185.041	185.569	185.724	193.696
	278.3	186.819	199.547	184.943	189.613	185.002	185.504	185.674	193.525
	278.25	190.422	199.219	184.937	189.451	184.995	185.474	185.656	193.39
	278.2	189.681	198.894	184.918	189.287	184.976	185.433	185.626	193.245
	278.15	186.803	198.584	184.902	189.134	184.959	185.395	185.6	193.106
	278.1	182.277	198.296	184.896	188.998	184.952	185.369	185.582	192.979
	278.05	189.022	198.033	184.905	188.883	184.96	185.359	185.581	192.869
	278	190.251	197.758	184.891	188.753	184.945	185.328	185.556	192.74
	277.95	184.891	202.404	184.891		184.891	190.596	184.891	187.516

## Sheet: Fig. 1g
EM80		EM58		EM24		EM7		EM4
Pore size (nm)	Normalized Pore Volume	Pore size (nm)	Normalized Pore Volume	Pore size (nm)	Normalized Pore Volume	Pore size (nm)	Normalized Pore Volume	Pore size (nm)	Normalized Pore Volume
178643	0.33599	177695	0.25958	180205	0.13616	181904	0.07841	179423	0.06095
143658	0.44172	143202	0.28171	121190	0.16807	121374	0.101	144720	0.05293
119744	0.47226	119872	0.28372	90603.9	0.12552	90981.3	0.06462	120301	0.04331
102922	0.59444	102849	0.2958	72569.8	0.10424	72660.4	0.05057	99384.8	0.04331
90117.8	0.81882	90081.7	0.31793	60386.4	0.09573	60592.1	0.05057	90098.8	0.02406
80135.9	0.99974	80111.2	0.4286	51814.3	0.09999	51870.6	0.07575	80081.9	0.02727
72246.1	0.72484	72169.3	0.58354	45353.2	0.12339	45369.5	0.04776	71962	0.02245
65660	0.45582	65677.2	0.69623	40308.1	0.11701	40337.5	0.059	65848.6	0.02727
60198.4	0.27372	60208.6	0.99404	36270.8	0.16594	36296.8	0.10365	60388.9	0.03529
55576.8	0.20324	55579.2	1.00007	32977.3	0.25316	32999.6	0.06181	55690.1	0.03529
51655.7	0.17269	51612.3	0.7747	30232.2	0.38719	30239	0.05338	51651.3	0.03047
48191.8	0.12805	48200.5	0.53525	24187.3	0.99989	24212.3	0.09302	48384	0.02566
45199.3	0.10573	45201	0.44873	21349.6	0.2872	21356.1	0.06711	45125.6	0.02085
42565.5	0.08693	42525.7	0.33805	17292.4	0.25316	17302.7	0.11229	42583.9	0.01925
40178.2	0.08106	40173.6	0.24147	13965.4	0.17445	13948.2	0.16877	40097.2	0.00962
36172.7	0.1304	36155.6	0.42458	11326.3	0.11063	11334.4	0.22724	36112.4	0.02887
34460.2	0.04582	34446.4	0.11872	9064.7	0.09148	9060.84	0.69701	34402.9	0.02727
32895.8	0.04699	32901.6	0.13281	7247.31	0.08297	7248.77	1	32922.2	0.00481
31456	0.04229	31461	0.12275	6387.76	0.02081	6326.4	0.15548	31503.8	0.03208
30157.7	0.03994	30138	0.10665	4680.8	0.06525	4712.72	0.36478	30118.6	0.00962
28945.7	0.03759	28948.4	0.09457	3736.79	0.04897	3740.86	0.19668	28920.9	0.01444
27839	0.03407	27843	0.08653	2465.71	0.09987	2464.29	0.2897	27680	0.01283
26802.1	0.03172	26813.2	0.07445	1843.74	0.06604	1842.17	0.19734	26824.3	0.00962
25843.2	0.02702	25838.6	0.07848	1308.66	0.07157	1309.68	0.23256	25844.4	0.00802
24955.5	0.0282	24961.1	0.06842	1047.28	0.05571	1050.47	0.1608	25009.3	0.01283
24131.3	0.02937	24118.2	0.06238					24119.8	0
23343.5	0.0235	23352.3	0.05835					23361.7	0.02245
22624.5	0.0235	22621.5	0.05836					22622	0
21292.6	0.04699	21292.4	0.10866					21285	0.01604
20122.7	0.03877	20105.4	0.09458					20111.8	0.01764
19049.6	0.03642	19052	0.09055					19044.2	0.00321
18109.2	0.03407	18105.8	0.07445					18114.1	0.02085
17241	0.03289	17246.6	0.07848					17234.1	0.01283
16462.3	0.02819	16459.8	0.07043					16461.2	0.00642
15097.4	0.05404	15095.8	0.12073					15100.1	0.01604
13933.5	0.05052	13935	0.11268					13931.4	0.03208
12942.7	0.04699	12941.5	0.10464					12935.2	0.02245
12080.2	0.03994	12078.4	0.09659					12080.2	0.02406
11323.1	0.03877	11324.9	0.08653					11320.4	0.02085
10659	0.03759	10659.2	0.08049					10653	0.02887
10067.9	0.03407	10063.8	0.07646					10067.8	0.03849
9534.55	0.02937	9539.37	0.07244					9537.34	0.02727
9063.2	0.0282	9062.56	0.06439					9054.51	0.03849
8042.38	0.06814	8042.72	0.14488					8038.74	0.10586
7239.21	0.05756	7238.28	0.12677					7238.88	0.11388
6516.38	0.04432	6526.22	0.10429					6584.5	0.12831
4775.86	0.14829	4784	0.31149					6031.86	0.18605
3771.79	0.10397	3789.1	0.21105					5770.28	0.00941
3149.32	0.06919	3138.09	0.14577					5159.32	0.06438
2500.86	0.08413	2493.16	0.16102					4875.36	0.1005
2050.88	0.06672	2064.25	0.12415					3811.06	0.99985
1847.81	0.03503	1846.43	0.06528					3138.96	0.20285
1600.04	0.04588	1618.38	0.0747					2484.98	0.19349
1311.2	0.06114	1314.45	0.10681					2066.33	0.21448
1043.31	0.06785	1047.32	0.10536					1860.8	0.13163
								1609.06	0.1756
								1322.15	0.21576
								1048.63	0.20969

## Sheet: Fig. 1h
		EM4			EM7			EM24			EM58			EM80
		2θ	intensity		2θ	intensity		2θ	intensity		2θ	intensity		2θ	intensity
		20.0021	293		20.0021	318		20.0021	306		20.0021	341		20.0021	266
		20.0284	322		20.0284	339		20.0284	333		20.0284	348		20.0284	305
		20.0547	309		20.0547	356		20.0547	327		20.0547	316		20.0547	268
		20.0809	280		20.0809	338		20.0809	309		20.0809	319		20.0809	312
		20.1072	301		20.1072	304		20.1072	297		20.1072	321		20.1072	267
		20.1334	289		20.1334	302		20.1334	344		20.1334	288		20.1334	257
		20.1597	329		20.1597	286		20.1597	345		20.1597	323		20.1597	279
		20.186	318		20.186	317		20.186	324		20.186	281		20.186	274
		20.2122	296		20.2122	331		20.2122	310		20.2122	286		20.2122	246
		20.2385	317		20.2385	348		20.2385	308		20.2385	274		20.2385	286
		20.2648	320		20.2648	336		20.2648	326		20.2648	286		20.2648	304
		20.291	307		20.291	326		20.291	359		20.291	307		20.291	281
		20.3173	274		20.3173	323		20.3173	340		20.3173	310		20.3173	304
		20.3435	308		20.3435	295		20.3435	336		20.3435	329		20.3435	270
		20.3698	314		20.3698	343		20.3698	305		20.3698	278		20.3698	272
		20.3961	351		20.3961	344		20.3961	309		20.3961	319		20.3961	277
		20.4223	289		20.4223	332		20.4223	282		20.4223	299		20.4223	276
		20.4486	328		20.4486	310		20.4486	339		20.4486	310		20.4486	263
		20.4748	312		20.4748	336		20.4748	343		20.4748	302		20.4748	278
		20.5011	314		20.5011	318		20.5011	327		20.5011	285		20.5011	265
		20.5274	290		20.5274	307		20.5274	349		20.5274	321		20.5274	296
		20.5536	308		20.5536	304		20.5536	324		20.5536	319		20.5536	247
		20.5799	290		20.5799	343		20.5799	287		20.5799	296		20.5799	285
		20.6061	267		20.6061	352		20.6061	305		20.6061	276		20.6061	251
		20.6324	262		20.6324	298		20.6324	315		20.6324	294		20.6324	318
		20.6587	301		20.6587	288		20.6587	312		20.6587	307		20.6587	281
		20.6849	279		20.6849	285		20.6849	303		20.6849	318		20.6849	298
		20.7112	274		20.7112	386		20.7112	337		20.7112	289		20.7112	305
		20.7374	280		20.7374	349		20.7374	339		20.7374	308		20.7374	254
		20.7637	261		20.7637	304		20.7637	319		20.7637	303		20.7637	285
		20.79	300		20.79	332		20.79	289		20.79	335		20.79	257
		20.8162	255		20.8162	324		20.8162	300		20.8162	298		20.8162	266
		20.8425	308		20.8425	287		20.8425	298		20.8425	290		20.8425	249
		20.8687	266		20.8687	327		20.8687	329		20.8687	285		20.8687	282
		20.895	287		20.895	344		20.895	290		20.895	262		20.895	283
		20.9213	305		20.9213	305		20.9213	324		20.9213	300		20.9213	272
		20.9475	260		20.9475	294		20.9475	290		20.9475	308		20.9475	267
		20.9738	281		20.9738	297		20.9738	325		20.9738	309		20.9738	261
		21	305		21	288		21	328		21	303		21	299
		21.0263	318		21.0263	356		21.0263	305		21.0263	290		21.0263	272
		21.0526	300		21.0526	314		21.0526	302		21.0526	298		21.0526	272
		21.0788	304		21.0788	297		21.0788	305		21.0788	275		21.0788	271
		21.1051	294		21.1051	283		21.1051	324		21.1051	340		21.1051	271
		21.1313	253		21.1313	286		21.1313	306		21.1313	270		21.1313	272
		21.1576	252		21.1576	302		21.1576	281		21.1576	286		21.1576	268
		21.1839	277		21.1839	321		21.1839	327		21.1839	284		21.1839	275
		21.2101	250		21.2101	293		21.2101	317		21.2101	309		21.2101	257
		21.2364	301		21.2364	269		21.2364	285		21.2364	290		21.2364	272
		21.2627	255		21.2627	315		21.2627	302		21.2627	300		21.2627	236
		21.2889	282		21.2889	274		21.2889	310		21.2889	288		21.2889	261
		21.3152	287		21.3152	327		21.3152	329		21.3152	296		21.3152	242
		21.3414	274		21.3414	290		21.3414	300		21.3414	313		21.3414	272
		21.3677	315		21.3677	270		21.3677	290		21.3677	275		21.3677	285
		21.394	291		21.394	279		21.394	306		21.394	273		21.394	263
		21.4202	274		21.4202	295		21.4202	290		21.4202	261		21.4202	250
		21.4465	243		21.4465	299		21.4465	298		21.4465	266		21.4465	274
		21.4727	257		21.4727	274		21.4727	285		21.4727	261		21.4727	275
		21.499	282		21.499	307		21.499	309		21.499	286		21.499	286
		21.5253	280		21.5253	307		21.5253	323		21.5253	258		21.5253	265
		21.5515	309		21.5515	298		21.5515	300		21.5515	279		21.5515	259
		21.5778	279		21.5778	297		21.5778	300		21.5778	278		21.5778	291
		21.604	251		21.604	296		21.604	330		21.604	280		21.604	245
		21.6303	260		21.6303	284		21.6303	251		21.6303	286		21.6303	275
		21.6566	273		21.6566	287		21.6566	309		21.6566	278		21.6566	271
		21.6828	273		21.6828	329		21.6828	327		21.6828	269		21.6828	277
		21.7091	295		21.7091	291		21.7091	306		21.7091	294		21.7091	242
		21.7353	292		21.7353	301		21.7353	319		21.7353	289		21.7353	273
		21.7616	285		21.7616	286		21.7616	295		21.7616	273		21.7616	280
		21.7879	297		21.7879	310		21.7879	274		21.7879	289		21.7879	248
		21.8141	267		21.8141	277		21.8141	331		21.8141	289		21.8141	254
		21.8404	288		21.8404	283		21.8404	271		21.8404	299		21.8404	214
		21.8666	242		21.8666	257		21.8666	301		21.8666	243		21.8666	226
		21.8929	253		21.8929	303		21.8929	324		21.8929	293		21.8929	253
		21.9192	286		21.9192	303		21.9192	313		21.9192	269		21.9192	268
		21.9454	238		21.9454	312		21.9454	309		21.9454	279		21.9454	231
		21.9717	242		21.9717	277		21.9717	298		21.9717	290		21.9717	225
		21.9979	278		21.9979	335		21.9979	287		21.9979	272		21.9979	246
		22.0242	289		22.0242	289		22.0242	305		22.0242	291		22.0242	223
		22.0505	244		22.0505	319		22.0505	301		22.0505	297		22.0505	284
		22.0767	252		22.0767	313		22.0767	325		22.0767	297		22.0767	247
		22.103	270		22.103	303		22.103	308		22.103	271		22.103	249
		22.1293	251		22.1293	333		22.1293	330		22.1293	237		22.1293	245
		22.1555	258		22.1555	286		22.1555	292		22.1555	258		22.1555	246
		22.1818	273		22.1818	304		22.1818	318		22.1818	250		22.1818	216
		22.208	289		22.208	285		22.208	290		22.208	283		22.208	247
		22.2343	290		22.2343	299		22.2343	310		22.2343	256		22.2343	270
		22.2606	261		22.2606	283		22.2606	280		22.2606	272		22.2606	227
		22.2868	259		22.2868	283		22.2868	295		22.2868	259		22.2868	213
		22.3131	219		22.3131	306		22.3131	273		22.3131	276		22.3131	245
		22.3393	270		22.3393	265		22.3393	287		22.3393	269		22.3393	249
		22.3656	248		22.3656	279		22.3656	282		22.3656	256		22.3656	234
		22.3919	265		22.3919	279		22.3919	281		22.3919	260		22.3919	231
		22.4181	266		22.4181	304		22.4181	299		22.4181	260		22.4181	238
		22.4444	257		22.4444	255		22.4444	294		22.4444	230		22.4444	241
		22.4706	261		22.4706	257		22.4706	294		22.4706	286		22.4706	233
		22.4969	270		22.4969	277		22.4969	269		22.4969	258		22.4969	264
		22.5232	278		22.5232	301		22.5232	315		22.5232	266		22.5232	246
		22.5494	260		22.5494	307		22.5494	293		22.5494	239		22.5494	252
		22.5757	274		22.5757	244		22.5757	284		22.5757	262		22.5757	249
		22.6019	256		22.6019	257		22.6019	306		22.6019	236		22.6019	242
		22.6282	263		22.6282	286		22.6282	306		22.6282	255		22.6282	237
		22.6545	247		22.6545	293		22.6545	299		22.6545	284		22.6545	266
		22.6807	218		22.6807	299		22.6807	272		22.6807	283		22.6807	234
		22.707	275		22.707	268		22.707	298		22.707	214		22.707	235
		22.7332	270		22.7332	293		22.7332	267		22.7332	280		22.7332	229
		22.7595	261		22.7595	273		22.7595	295		22.7595	276		22.7595	228
		22.7858	235		22.7858	293		22.7858	261		22.7858	240		22.7858	225
		22.812	243		22.812	293		22.812	306		22.812	276		22.812	227
		22.8383	245		22.8383	292		22.8383	308		22.8383	259		22.8383	250
		22.8645	259		22.8645	253		22.8645	253		22.8645	254		22.8645	219
		22.8908	256		22.8908	247		22.8908	309		22.8908	278		22.8908	247
		22.9171	246		22.9171	274		22.9171	305		22.9171	244		22.9171	255
		22.9433	247		22.9433	277		22.9433	301		22.9433	272		22.9433	243
		22.9696	235		22.9696	302		22.9696	281		22.9696	226		22.9696	244
		22.9958	256		22.9958	284		22.9958	276		22.9958	248		22.9958	248
		23.0221	278		23.0221	293		23.0221	299		23.0221	233		23.0221	208
		23.0484	240		23.0484	283		23.0484	262		23.0484	255		23.0484	237
		23.0746	238		23.0746	311		23.0746	279		23.0746	272		23.0746	206
		23.1009	263		23.1009	278		23.1009	274		23.1009	252		23.1009	219
		23.1272	225		23.1272	294		23.1272	278		23.1272	228		23.1272	217
		23.1534	233		23.1534	264		23.1534	270		23.1534	225		23.1534	191
		23.1797	262		23.1797	286		23.1797	302		23.1797	271		23.1797	222
		23.2059	242		23.2059	263		23.2059	297		23.2059	265		23.2059	240
		23.2322	241		23.2322	266		23.2322	333		23.2322	218		23.2322	237
		23.2585	268		23.2585	279		23.2585	280		23.2585	262		23.2585	213
		23.2847	246		23.2847	283		23.2847	257		23.2847	237		23.2847	231
		23.311	247		23.311	249		23.311	259		23.311	219		23.311	243
		23.3372	245		23.3372	267		23.3372	251		23.3372	249		23.3372	233
		23.3635	228		23.3635	250		23.3635	293		23.3635	243		23.3635	210
		23.3898	263		23.3898	264		23.3898	285		23.3898	245		23.3898	240
		23.416	233		23.416	286		23.416	279		23.416	239		23.416	227
		23.4423	236		23.4423	257		23.4423	282		23.4423	243		23.4423	218
		23.4685	217		23.4685	270		23.4685	281		23.4685	256		23.4685	250
		23.4948	251		23.4948	248		23.4948	299		23.4948	261		23.4948	220
		23.5211	271		23.5211	279		23.5211	292		23.5211	269		23.5211	235
		23.5473	221		23.5473	281		23.5473	294		23.5473	249		23.5473	218
		23.5736	242		23.5736	270		23.5736	290		23.5736	236		23.5736	240
		23.5998	244		23.5998	266		23.5998	281		23.5998	237		23.5998	218
		23.6261	251		23.6261	254		23.6261	272		23.6261	274		23.6261	211
		23.6524	259		23.6524	261		23.6524	274		23.6524	258		23.6524	214
		23.6786	238		23.6786	263		23.6786	292		23.6786	281		23.6786	221
		23.7049	253		23.7049	259		23.7049	262		23.7049	239		23.7049	211
		23.7311	260		23.7311	257		23.7311	286		23.7311	262		23.7311	192
		23.7574	220		23.7574	250		23.7574	274		23.7574	229		23.7574	211
		23.7837	246		23.7837	293		23.7837	302		23.7837	246		23.7837	211
		23.8099	229		23.8099	288		23.8099	279		23.8099	272		23.8099	236
		23.8362	253		23.8362	297		23.8362	294		23.8362	303		23.8362	208
		23.8624	234		23.8624	260		23.8624	278		23.8624	242		23.8624	191
		23.8887	229		23.8887	271		23.8887	294		23.8887	248		23.8887	203
		23.915	244		23.915	278		23.915	272		23.915	233		23.915	233
		23.9412	232		23.9412	275		23.9412	270		23.9412	260		23.9412	224
		23.9675	246		23.9675	282		23.9675	263		23.9675	242		23.9675	254
		23.9938	214		23.9938	293		23.9938	277		23.9938	255		23.9938	210
		24.02	245		24.02	276		24.02	282		24.02	261		24.02	225
		24.0463	247		24.0463	316		24.0463	314		24.0463	242		24.0463	255
		24.0725	263		24.0725	292		24.0725	285		24.0725	246		24.0725	216
		24.0988	227		24.0988	276		24.0988	299		24.0988	244		24.0988	217
		24.1251	251		24.1251	273		24.1251	296		24.1251	257		24.1251	186
		24.1513	233		24.1513	287		24.1513	283		24.1513	279		24.1513	194
		24.1776	239		24.1776	283		24.1776	269		24.1776	241		24.1776	233
		24.2038	254		24.2038	292		24.2038	298		24.2038	241		24.2038	197
		24.2301	234		24.2301	255		24.2301	306		24.2301	252		24.2301	188
		24.2564	252		24.2564	275		24.2564	282		24.2564	248		24.2564	221
		24.2826	240		24.2826	257		24.2826	289		24.2826	274		24.2826	227
		24.3089	245		24.3089	278		24.3089	252		24.3089	240		24.3089	194
		24.3351	260		24.3351	256		24.3351	303		24.3351	264		24.3351	210
		24.3614	260		24.3614	290		24.3614	279		24.3614	275		24.3614	229
		24.3877	253		24.3877	294		24.3877	284		24.3877	293		24.3877	239
		24.4139	264		24.4139	295		24.4139	273		24.4139	284		24.4139	231
		24.4402	268		24.4402	262		24.4402	295		24.4402	274		24.4402	221
		24.4664	273		24.4664	281		24.4664	305		24.4664	276		24.4664	246
		24.4927	216		24.4927	304		24.4927	279		24.4927	258		24.4927	217
		24.519	224		24.519	305		24.519	308		24.519	258		24.519	235
		24.5452	272		24.5452	299		24.5452	304		24.5452	255		24.5452	221
		24.5715	256		24.5715	289		24.5715	281		24.5715	291		24.5715	219
		24.5977	257		24.5977	295		24.5977	307		24.5977	290		24.5977	238
		24.624	262		24.624	306		24.624	326		24.624	282		24.624	234
		24.6503	260		24.6503	296		24.6503	296		24.6503	258		24.6503	227
		24.6765	247		24.6765	293		24.6765	311		24.6765	266		24.6765	244
		24.7028	260		24.7028	303		24.7028	338		24.7028	280		24.7028	221
		24.729	254		24.729	312		24.729	301		24.729	269		24.729	222
		24.7553	279		24.7553	321		24.7553	294		24.7553	295		24.7553	237
		24.7816	264		24.7816	301		24.7816	325		24.7816	260		24.7816	248
		24.8078	277		24.8078	330		24.8078	354		24.8078	289		24.8078	227
		24.8341	300		24.8341	301		24.8341	331		24.8341	273		24.8341	257
		24.8603	314		24.8603	311		24.8603	359		24.8603	333		24.8603	265
		24.8866	301		24.8866	290		24.8866	333		24.8866	302		24.8866	245
		24.9129	291		24.9129	320		24.9129	323		24.9129	291		24.9129	264
		24.9391	271		24.9391	335		24.9391	340		24.9391	292		24.9391	242
		24.9654	291		24.9654	331		24.9654	407		24.9654	313		24.9654	267
		24.9917	306		24.9917	376		24.9917	371		24.9917	321		24.9917	276
		25.0179	281		25.0179	373		25.0179	363		25.0179	343		25.0179	294
		25.0442	318		25.0442	358		25.0442	388		25.0442	365		25.0442	261
		25.0704	309		25.0704	382		25.0704	395		25.0704	367		25.0704	256
		25.0967	321		25.0967	385		25.0967	426		25.0967	345		25.0967	270
		25.123	359		25.123	411		25.123	440		25.123	369		25.123	287
		25.1492	357		25.1492	402		25.1492	418		25.1492	374		25.1492	301
		25.1755	346		25.1755	446		25.1755	544		25.1755	397		25.1755	287
		25.2017	379		25.2017	444		25.2017	441		25.2017	376		25.2017	323
		25.228	389		25.228	482		25.228	511		25.228	435		25.228	329
		25.2543	375		25.2543	455		25.2543	497		25.2543	427		25.2543	348
		25.2805	414		25.2805	476		25.2805	554		25.2805	426		25.2805	323
		25.3068	394		25.3068	495		25.3068	499		25.3068	426		25.3068	367
		25.333	424		25.333	512		25.333	524		25.333	465		25.333	333
		25.3593	438		25.3593	514		25.3593	478		25.3593	472		25.3593	314
		25.3856	377		25.3856	511		25.3856	514		25.3856	422		25.3856	302
		25.4118	387		25.4118	504		25.4118	475		25.4118	415		25.4118	332
		25.4381	406		25.4381	464		25.4381	453		25.4381	408		25.4381	326
		25.4643	372		25.4643	412		25.4643	413		25.4643	381		25.4643	321
		25.4906	369		25.4906	434		25.4906	481		25.4906	354		25.4906	286
		25.5169	318		25.5169	409		25.5169	421		25.5169	391		25.5169	279
		25.5431	351		25.5431	405		25.5431	382		25.5431	375		25.5431	283
		25.5694	305		25.5694	355		25.5694	379		25.5694	340		25.5694	270
		25.5956	295		25.5956	340		25.5956	373		25.5956	350		25.5956	290
		25.6219	328		25.6219	364		25.6219	354		25.6219	318		25.6219	248
		25.6482	306		25.6482	364		25.6482	364		25.6482	326		25.6482	264
		25.6744	282		25.6744	327		25.6744	310		25.6744	314		25.6744	222
		25.7007	283		25.7007	341		25.7007	346		25.7007	311		25.7007	271
		25.7269	251		25.7269	328		25.7269	301		25.7269	292		25.7269	230
		25.7532	288		25.7532	337		25.7532	310		25.7532	312		25.7532	233
		25.7795	286		25.7795	322		25.7795	289		25.7795	320		25.7795	263
		25.8057	246		25.8057	317		25.8057	347		25.8057	303		25.8057	231
		25.832	266		25.832	269		25.832	286		25.832	245		25.832	207
		25.8583	237		25.8583	279		25.8583	302		25.8583	287		25.8583	223
		25.8845	242		25.8845	295		25.8845	298		25.8845	261		25.8845	233
		25.9108	249		25.9108	272		25.9108	284		25.9108	259		25.9108	220
		25.937	259		25.937	293		25.937	290		25.937	246		25.937	233
		25.9633	223		25.9633	258		25.9633	314		25.9633	252		25.9633	227
		25.9896	234		25.9896	287		25.9896	292		25.9896	273		25.9896	212
		26.0158	220		26.0158	297		26.0158	260		26.0158	262		26.0158	198
		26.0421	228		26.0421	293		26.0421	290		26.0421	283		26.0421	185
		26.0683	261		26.0683	291		26.0683	288		26.0683	237		26.0683	212
		26.0946	222		26.0946	289		26.0946	277		26.0946	247		26.0946	212
		26.1209	230		26.1209	242		26.1209	241		26.1209	256		26.1209	209
		26.1471	234		26.1471	274		26.1471	280		26.1471	260		26.1471	234
		26.1734	247		26.1734	268		26.1734	270		26.1734	242		26.1734	216
		26.1996	228		26.1996	270		26.1996	256		26.1996	277		26.1996	217
		26.2259	254		26.2259	264		26.2259	254		26.2259	267		26.2259	192
		26.2522	241		26.2522	255		26.2522	256		26.2522	242		26.2522	209
		26.2784	223		26.2784	247		26.2784	266		26.2784	246		26.2784	214
		26.3047	226		26.3047	281		26.3047	255		26.3047	211		26.3047	218
		26.3309	217		26.3309	271		26.3309	260		26.3309	239		26.3309	190
		26.3572	246		26.3572	272		26.3572	258		26.3572	280		26.3572	203
		26.3835	221		26.3835	249		26.3835	259		26.3835	222		26.3835	203
		26.4097	206		26.4097	252		26.4097	265		26.4097	235		26.4097	206
		26.436	217		26.436	265		26.436	252		26.436	235		26.436	174
		26.4622	234		26.4622	251		26.4622	270		26.4622	246		26.4622	197
		26.4885	221		26.4885	226		26.4885	265		26.4885	234		26.4885	205
		26.5148	255		26.5148	236		26.5148	281		26.5148	232		26.5148	195
		26.541	243		26.541	235		26.541	245		26.541	202		26.541	234
		26.5673	195		26.5673	262		26.5673	256		26.5673	225		26.5673	210
		26.5935	200		26.5935	242		26.5935	247		26.5935	226		26.5935	186
		26.6198	187		26.6198	211		26.6198	252		26.6198	218		26.6198	198
		26.6461	240		26.6461	207		26.6461	254		26.6461	210		26.6461	213
		26.6723	226		26.6723	275		26.6723	281		26.6723	263		26.6723	205
		26.6986	223		26.6986	257		26.6986	258		26.6986	221		26.6986	190
		26.7248	220		26.7248	267		26.7248	236		26.7248	232		26.7248	181
		26.7511	219		26.7511	247		26.7511	240		26.7511	247		26.7511	192
		26.7774	222		26.7774	243		26.7774	231		26.7774	219		26.7774	189
		26.8036	219		26.8036	262		26.8036	265		26.8036	233		26.8036	200
		26.8299	220		26.8299	262		26.8299	236		26.8299	227		26.8299	197
		26.8562	205		26.8562	242		26.8562	269		26.8562	217		26.8562	165
		26.8824	187		26.8824	254		26.8824	260		26.8824	216		26.8824	188
		26.9087	225		26.9087	212		26.9087	253		26.9087	220		26.9087	201
		26.9349	230		26.9349	258		26.9349	230		26.9349	206		26.9349	205
		26.9612	221		26.9612	236		26.9612	251		26.9612	245		26.9612	199
		26.9875	233		26.9875	214		26.9875	224		26.9875	209		26.9875	201
		27.0137	183		27.0137	267		27.0137	260		27.0137	236		27.0137	188
		27.04	223		27.04	233		27.04	249		27.04	230		27.04	195
		27.0662	209		27.0662	251		27.0662	233		27.0662	207		27.0662	200
		27.0925	184		27.0925	251		27.0925	243		27.0925	210		27.0925	165
		27.1188	232		27.1188	243		27.1188	259		27.1188	213		27.1188	177
		27.145	229		27.145	235		27.145	248		27.145	199		27.145	178
		27.1713	193		27.1713	240		27.1713	256		27.1713	212		27.1713	186
		27.1975	206		27.1975	225		27.1975	243		27.1975	212		27.1975	190
		27.2238	229		27.2238	250		27.2238	290		27.2238	222		27.2238	182
		27.2501	215		27.2501	263		27.2501	230		27.2501	215		27.2501	180
		27.2763	231		27.2763	279		27.2763	216		27.2763	199		27.2763	187
		27.3026	221		27.3026	249		27.3026	244		27.3026	219		27.3026	180
		27.3288	188		27.3288	207		27.3288	236		27.3288	213		27.3288	163
		27.3551	201		27.3551	241		27.3551	255		27.3551	204		27.3551	197
		27.3814	223		27.3814	239		27.3814	237		27.3814	197		27.3814	202
		27.4076	200		27.4076	232		27.4076	240		27.4076	228		27.4076	199
		27.4339	190		27.4339	254		27.4339	233		27.4339	243		27.4339	181
		27.4601	219		27.4601	241		27.4601	238		27.4601	211		27.4601	185
		27.4864	222		27.4864	239		27.4864	270		27.4864	218		27.4864	186
		27.5127	225		27.5127	230		27.5127	236		27.5127	229		27.5127	199
		27.5389	187		27.5389	245		27.5389	241		27.5389	222		27.5389	199
		27.5652	189		27.5652	207		27.5652	266		27.5652	222		27.5652	183
		27.5914	217		27.5914	224		27.5914	236		27.5914	248		27.5914	186
		27.6177	201		27.6177	223		27.6177	252		27.6177	209		27.6177	174
		27.644	213		27.644	255		27.644	265		27.644	203		27.644	196
		27.6702	219		27.6702	263		27.6702	259		27.6702	203		27.6702	207
		27.6965	194		27.6965	198		27.6965	248		27.6965	214		27.6965	190
		27.7228	185		27.7228	234		27.7228	250		27.7228	204		27.7228	167
		27.749	199		27.749	220		27.749	240		27.749	217		27.749	166
		27.7753	211		27.7753	235		27.7753	228		27.7753	226		27.7753	189
		27.8015	187		27.8015	227		27.8015	253		27.8015	183		27.8015	181
		27.8278	211		27.8278	266		27.8278	224		27.8278	201		27.8278	179
		27.8541	212		27.8541	218		27.8541	250		27.8541	228		27.8541	172
		27.8803	178		27.8803	201		27.8803	212		27.8803	206		27.8803	188
		27.9066	197		27.9066	212		27.9066	224		27.9066	211		27.9066	175
		27.9328	170		27.9328	227		27.9328	244		27.9328	245		27.9328	160
		27.9591	204		27.9591	224		27.9591	221		27.9591	226		27.9591	199
		27.9854	189		27.9854	211		27.9854	230		27.9854	238		27.9854	161
		28.0116	194		28.0116	243		28.0116	217		28.0116	215		28.0116	189
		28.0379	187		28.0379	261		28.0379	239		28.0379	241		28.0379	183
		28.0641	243		28.0641	216		28.0641	208		28.0641	214		28.0641	148
		28.0904	215		28.0904	194		28.0904	234		28.0904	217		28.0904	174
		28.1167	187		28.1167	218		28.1167	198		28.1167	191		28.1167	184
		28.1429	180		28.1429	211		28.1429	190		28.1429	209		28.1429	157
		28.1692	195		28.1692	240		28.1692	231		28.1692	202		28.1692	198
		28.1954	211		28.1954	215		28.1954	253		28.1954	212		28.1954	169
		28.2217	170		28.2217	200		28.2217	246		28.2217	192		28.2217	174
		28.248	168		28.248	222		28.248	211		28.248	195		28.248	175
		28.2742	188		28.2742	239		28.2742	237		28.2742	190		28.2742	173
		28.3005	209		28.3005	233		28.3005	198		28.3005	202		28.3005	199
		28.3267	198		28.3267	246		28.3267	240		28.3267	219		28.3267	179
		28.353	191		28.353	232		28.353	223		28.353	211		28.353	184
		28.3793	194		28.3793	251		28.3793	223		28.3793	207		28.3793	174
		28.4055	196		28.4055	229		28.4055	206		28.4055	204		28.4055	192
		28.4318	193		28.4318	227		28.4318	221		28.4318	213		28.4318	171
		28.458	207		28.458	242		28.458	220		28.458	196		28.458	179
		28.4843	189		28.4843	203		28.4843	203		28.4843	220		28.4843	161
		28.5106	187		28.5106	196		28.5106	195		28.5106	220		28.5106	179
		28.5368	198		28.5368	194		28.5368	228		28.5368	191		28.5368	171
		28.5631	183		28.5631	213		28.5631	233		28.5631	195		28.5631	169
		28.5893	194		28.5893	193		28.5893	241		28.5893	204		28.5893	157
		28.6156	175		28.6156	204		28.6156	236		28.6156	208		28.6156	178
		28.6419	203		28.6419	197		28.6419	194		28.6419	190		28.6419	158
		28.6681	180		28.6681	194		28.6681	198		28.6681	184		28.6681	166
		28.6944	194		28.6944	197		28.6944	213		28.6944	202		28.6944	170
		28.7207	193		28.7207	223		28.7207	226		28.7207	219		28.7207	187
		28.7469	171		28.7469	218		28.7469	200		28.7469	162		28.7469	161
		28.7732	188		28.7732	201		28.7732	227		28.7732	160		28.7732	153
		28.7994	199		28.7994	227		28.7994	226		28.7994	179		28.7994	157
		28.8257	192		28.8257	227		28.8257	224		28.8257	203		28.8257	158
		28.852	192		28.852	199		28.852	228		28.852	204		28.852	176
		28.8782	169		28.8782	222		28.8782	192		28.8782	211		28.8782	207
		28.9045	171		28.9045	223		28.9045	209		28.9045	199		28.9045	163
		28.9307	189		28.9307	204		28.9307	212		28.9307	185		28.9307	170
		28.957	165		28.957	216		28.957	204		28.957	219		28.957	156
		28.9833	196		28.9833	200		28.9833	272		28.9833	168		28.9833	178
		29.0095	226		29.0095	217		29.0095	209		29.0095	201		29.0095	178
		29.0358	185		29.0358	227		29.0358	225		29.0358	181		29.0358	145
		29.062	210		29.062	215		29.062	203		29.062	194		29.062	181
		29.0883	197		29.0883	216		29.0883	187		29.0883	202		29.0883	178
		29.1146	168		29.1146	206		29.1146	197		29.1146	204		29.1146	181
		29.1408	185		29.1408	215		29.1408	211		29.1408	189		29.1408	184
		29.1671	188		29.1671	220		29.1671	223		29.1671	164		29.1671	167
		29.1933	170		29.1933	202		29.1933	219		29.1933	182		29.1933	175
		29.2196	194		29.2196	184		29.2196	192		29.2196	187		29.2196	166
		29.2459	175		29.2459	209		29.2459	199		29.2459	170		29.2459	175
		29.2721	145		29.2721	199		29.2721	254		29.2721	197		29.2721	172
		29.2984	197		29.2984	213		29.2984	228		29.2984	203		29.2984	144
		29.3246	187		29.3246	218		29.3246	227		29.3246	209		29.3246	182
		29.3509	184		29.3509	222		29.3509	223		29.3509	178		29.3509	172
		29.3772	179		29.3772	211		29.3772	227		29.3772	187		29.3772	177
		29.4034	179		29.4034	230		29.4034	210		29.4034	179		29.4034	149
		29.4297	177		29.4297	219		29.4297	201		29.4297	200		29.4297	165
		29.4559	178		29.4559	188		29.4559	171		29.4559	171		29.4559	159
		29.4822	153		29.4822	203		29.4822	223		29.4822	186		29.4822	172
		29.5085	197		29.5085	185		29.5085	196		29.5085	190		29.5085	160
		29.5347	188		29.5347	187		29.5347	188		29.5347	227		29.5347	158
		29.561	167		29.561	225		29.561	205		29.561	194		29.561	155
		29.5873	162		29.5873	198		29.5873	187		29.5873	199		29.5873	166
		29.6135	174		29.6135	225		29.6135	192		29.6135	176		29.6135	160
		29.6398	173		29.6398	170		29.6398	218		29.6398	191		29.6398	155
		29.666	178		29.666	218		29.666	204		29.666	206		29.666	157
		29.6923	153		29.6923	218		29.6923	202		29.6923	178		29.6923	175
		29.7186	184		29.7186	222		29.7186	181		29.7186	220		29.7186	147
		29.7448	177		29.7448	200		29.7448	193		29.7448	164		29.7448	160
		29.7711	163		29.7711	230		29.7711	180		29.7711	175		29.7711	155
		29.7973	210		29.7973	210		29.7973	222		29.7973	175		29.7973	154
		29.8236	203		29.8236	194		29.8236	231		29.8236	184		29.8236	176
		29.8499	206		29.8499	190		29.8499	208		29.8499	199		29.8499	156
		29.8761	175		29.8761	220		29.8761	197		29.8761	203		29.8761	141
		29.9024	194		29.9024	196		29.9024	200		29.9024	171		29.9024	167
		29.9286	182		29.9286	191		29.9286	198		29.9286	179		29.9286	167
		29.9549	169		29.9549	205		29.9549	197		29.9549	200		29.9549	184
		29.9812	152		29.9812	213		29.9812	191		29.9812	191		29.9812	151
		30.0074	173		30.0074	207		30.0074	208		30.0074	163		30.0074	169
		30.0337	189		30.0337	218		30.0337	210		30.0337	188		30.0337	160
		30.0599	168		30.0599	184		30.0599	208		30.0599	176		30.0599	173
		30.0862	159		30.0862	202		30.0862	204		30.0862	193		30.0862	168
		30.1125	156		30.1125	219		30.1125	188		30.1125	190		30.1125	148
		30.1387	177		30.1387	235		30.1387	197		30.1387	158		30.1387	152
		30.165	168		30.165	225		30.165	199		30.165	189		30.165	159
		30.1912	174		30.1912	237		30.1912	189		30.1912	167		30.1912	161
		30.2175	177		30.2175	210		30.2175	205		30.2175	160		30.2175	154
		30.2438	163		30.2438	183		30.2438	213		30.2438	176		30.2438	148
		30.27	185		30.27	206		30.27	192		30.27	156		30.27	128
		30.2963	195		30.2963	192		30.2963	159		30.2963	204		30.2963	173
		30.3225	194		30.3225	193		30.3225	197		30.3225	205		30.3225	130
		30.3488	169		30.3488	180		30.3488	197		30.3488	186		30.3488	148
		30.3751	144		30.3751	197		30.3751	184		30.3751	179		30.3751	142
		30.4013	157		30.4013	210		30.4013	183		30.4013	197		30.4013	144
		30.4276	198		30.4276	198		30.4276	205		30.4276	167		30.4276	175
		30.4538	179		30.4538	194		30.4538	199		30.4538	190		30.4538	138
		30.4801	169		30.4801	198		30.4801	228		30.4801	183		30.4801	137
		30.5064	163		30.5064	219		30.5064	188		30.5064	170		30.5064	157
		30.5326	188		30.5326	193		30.5326	229		30.5326	178		30.5326	152
		30.5589	191		30.5589	195		30.5589	208		30.5589	186		30.5589	157
		30.5852	156		30.5852	224		30.5852	203		30.5852	180		30.5852	147
		30.6114	189		30.6114	197		30.6114	207		30.6114	203		30.6114	142
		30.6377	135		30.6377	198		30.6377	189		30.6377	191		30.6377	132
		30.6639	156		30.6639	207		30.6639	201		30.6639	168		30.6639	133
		30.6902	179		30.6902	244		30.6902	209		30.6902	195		30.6902	182
		30.7165	164		30.7165	182		30.7165	231		30.7165	157		30.7165	158
		30.7427	175		30.7427	194		30.7427	203		30.7427	178		30.7427	156
		30.769	172		30.769	201		30.769	188		30.769	164		30.769	142
		30.7952	194		30.7952	196		30.7952	202		30.7952	172		30.7952	140
		30.8215	162		30.8215	197		30.8215	194		30.8215	175		30.8215	155
		30.8478	191		30.8478	193		30.8478	213		30.8478	202		30.8478	164
		30.874	176		30.874	187		30.874	203		30.874	179		30.874	152
		30.9003	172		30.9003	215		30.9003	228		30.9003	171		30.9003	132
		30.9265	156		30.9265	184		30.9265	205		30.9265	176		30.9265	157
		30.9528	153		30.9528	205		30.9528	233		30.9528	176		30.9528	153
		30.9791	171		30.9791	174		30.9791	190		30.9791	175		30.9791	156
		31.0053	144		31.0053	221		31.0053	189		31.0053	195		31.0053	149
		31.0316	151		31.0316	199		31.0316	178		31.0316	172		31.0316	163
		31.0578	175		31.0578	189		31.0578	202		31.0578	196		31.0578	153
		31.0841	173		31.0841	174		31.0841	219		31.0841	193		31.0841	164
		31.1104	160		31.1104	177		31.1104	190		31.1104	177		31.1104	150
		31.1366	166		31.1366	185		31.1366	185		31.1366	154		31.1366	165
		31.1629	194		31.1629	178		31.1629	208		31.1629	187		31.1629	142
		31.1891	174		31.1891	196		31.1891	188		31.1891	181		31.1891	125
		31.2154	186		31.2154	209		31.2154	207		31.2154	193		31.2154	164
		31.2417	190		31.2417	215		31.2417	215		31.2417	177		31.2417	172
		31.2679	172		31.2679	180		31.2679	203		31.2679	177		31.2679	158
		31.2942	165		31.2942	222		31.2942	175		31.2942	167		31.2942	135
		31.3204	166		31.3204	210		31.3204	177		31.3204	188		31.3204	142
		31.3467	164		31.3467	180		31.3467	194		31.3467	176		31.3467	115
		31.373	147		31.373	225		31.373	184		31.373	182		31.373	158
		31.3992	168		31.3992	200		31.3992	184		31.3992	160		31.3992	137
		31.4255	170		31.4255	187		31.4255	196		31.4255	163		31.4255	137
		31.4518	158		31.4518	185		31.4518	176		31.4518	168		31.4518	161
		31.478	152		31.478	172		31.478	165		31.478	171		31.478	149
		31.5043	173		31.5043	191		31.5043	196		31.5043	208		31.5043	157
		31.5305	163		31.5305	188		31.5305	166		31.5305	158		31.5305	170
		31.5568	163		31.5568	174		31.5568	178		31.5568	161		31.5568	154
		31.5831	165		31.5831	172		31.5831	203		31.5831	155		31.5831	166
		31.6093	204		31.6093	201		31.6093	201		31.6093	182		31.6093	150
		31.6356	158		31.6356	192		31.6356	200		31.6356	171		31.6356	137
		31.6618	174		31.6618	198		31.6618	196		31.6618	132		31.6618	154
		31.6881	152		31.6881	200		31.6881	198		31.6881	157		31.6881	159
		31.7144	146		31.7144	176		31.7144	201		31.7144	161		31.7144	165
		31.7406	149		31.7406	197		31.7406	203		31.7406	149		31.7406	148
		31.7669	159		31.7669	189		31.7669	204		31.7669	178		31.7669	142
		31.7931	164		31.7931	186		31.7931	182		31.7931	173		31.7931	135
		31.8194	168		31.8194	208		31.8194	197		31.8194	147		31.8194	149
		31.8457	165		31.8457	192		31.8457	196		31.8457	166		31.8457	126
		31.8719	160		31.8719	196		31.8719	219		31.8719	159		31.8719	136
		31.8982	157		31.8982	189		31.8982	181		31.8982	168		31.8982	126
		31.9244	156		31.9244	208		31.9244	196		31.9244	151		31.9244	141
		31.9507	153		31.9507	186		31.9507	179		31.9507	150		31.9507	135
		31.977	161		31.977	220		31.977	217		31.977	152		31.977	143
		32.0032	168		32.0032	189		32.0032	181		32.0032	149		32.0032	149
		32.0295	162		32.0295	181		32.0295	209		32.0295	182		32.0295	156
		32.0557	156		32.0557	204		32.0557	205		32.0557	164		32.0557	142
		32.082	166		32.082	209		32.082	207		32.082	182		32.082	129
		32.1083	192		32.1083	185		32.1083	177		32.1083	168		32.1083	134
		32.1345	155		32.1345	177		32.1345	188		32.1345	161		32.1345	142
		32.1608	174		32.1608	182		32.1608	190		32.1608	176		32.1608	122
		32.187	181		32.187	199		32.187	209		32.187	181		32.187	123
		32.2133	173		32.2133	199		32.2133	190		32.2133	157		32.2133	124
		32.2396	190		32.2396	182		32.2396	180		32.2396	164		32.2396	158
		32.2658	141		32.2658	190		32.2658	185		32.2658	175		32.2658	136
		32.2921	165		32.2921	169		32.2921	167		32.2921	155		32.2921	128
		32.3183	140		32.3183	178		32.3183	186		32.3183	184		32.3183	132
		32.3446	140		32.3446	176		32.3446	176		32.3446	160		32.3446	107
		32.3709	159		32.3709	177		32.3709	186		32.3709	163		32.3709	135
		32.3971	177		32.3971	189		32.3971	158		32.3971	183		32.3971	138
		32.4234	144		32.4234	194		32.4234	188		32.4234	169		32.4234	161
		32.4497	156		32.4497	210		32.4497	176		32.4497	181		32.4497	135
		32.4759	159		32.4759	194		32.4759	172		32.4759	139		32.4759	128
		32.5022	131		32.5022	191		32.5022	203		32.5022	141		32.5022	173
		32.5284	143		32.5284	175		32.5284	162		32.5284	164		32.5284	97
		32.5547	152		32.5547	178		32.5547	197		32.5547	160		32.5547	120
		32.581	159		32.581	189		32.581	184		32.581	167		32.581	130
		32.6072	164		32.6072	177		32.6072	166		32.6072	176		32.6072	126
		32.6335	155		32.6335	208		32.6335	163		32.6335	173		32.6335	125
		32.6597	179		32.6597	195		32.6597	179		32.6597	160		32.6597	119
		32.686	152		32.686	176		32.686	175		32.686	152		32.686	135
		32.7123	184		32.7123	184		32.7123	169		32.7123	192		32.7123	157
		32.7385	161		32.7385	195		32.7385	186		32.7385	149		32.7385	134
		32.7648	168		32.7648	172		32.7648	181		32.7648	189		32.7648	146
		32.791	164		32.791	223		32.791	205		32.791	166		32.791	144
		32.8173	180		32.8173	195		32.8173	199		32.8173	176		32.8173	137
		32.8436	135		32.8436	183		32.8436	199		32.8436	139		32.8436	147
		32.8698	157		32.8698	169		32.8698	205		32.8698	163		32.8698	152
		32.8961	147		32.8961	168		32.8961	172		32.8961	158		32.8961	131
		32.9223	145		32.9223	142		32.9223	158		32.9223	167		32.9223	125
		32.9486	165		32.9486	175		32.9486	185		32.9486	122		32.9486	135
		32.9749	144		32.9749	193		32.9749	184		32.9749	173		32.9749	111
		33.0011	161		33.0011	186		33.0011	186		33.0011	133		33.0011	149
		33.0274	166		33.0274	154		33.0274	180		33.0274	153		33.0274	126
		33.0536	155		33.0536	167		33.0536	178		33.0536	156		33.0536	115
		33.0799	169		33.0799	197		33.0799	161		33.0799	162		33.0799	135
		33.1062	153		33.1062	164		33.1062	192		33.1062	166		33.1062	140
		33.1324	159		33.1324	171		33.1324	196		33.1324	188		33.1324	149
		33.1587	149		33.1587	194		33.1587	204		33.1587	183		33.1587	138
		33.1849	157		33.1849	232		33.1849	157		33.1849	170		33.1849	126
		33.2112	168		33.2112	192		33.2112	189		33.2112	184		33.2112	124
		33.2375	159		33.2375	167		33.2375	164		33.2375	159		33.2375	142
		33.2637	139		33.2637	178		33.2637	189		33.2637	167		33.2637	127
		33.29	162		33.29	175		33.29	186		33.29	141		33.29	153
		33.3163	143		33.3163	189		33.3163	187		33.3163	196		33.3163	113
		33.3425	169		33.3425	172		33.3425	169		33.3425	149		33.3425	118
		33.3688	167		33.3688	189		33.3688	184		33.3688	146		33.3688	129
		33.395	157		33.395	165		33.395	182		33.395	165		33.395	140
		33.4213	164		33.4213	166		33.4213	193		33.4213	163		33.4213	131
		33.4476	156		33.4476	177		33.4476	185		33.4476	159		33.4476	136
		33.4738	177		33.4738	199		33.4738	200		33.4738	151		33.4738	121
		33.5001	137		33.5001	163		33.5001	174		33.5001	115		33.5001	103
		33.5263	155		33.5263	185		33.5263	179		33.5263	188		33.5263	138
		33.5526	148		33.5526	163		33.5526	161		33.5526	145		33.5526	117
		33.5789	138		33.5789	183		33.5789	169		33.5789	168		33.5789	130
		33.6051	148		33.6051	170		33.6051	161		33.6051	155		33.6051	147
		33.6314	138		33.6314	200		33.6314	183		33.6314	144		33.6314	126
		33.6576	160		33.6576	174		33.6576	172		33.6576	144		33.6576	147
		33.6839	130		33.6839	193		33.6839	173		33.6839	151		33.6839	130
		33.7102	153		33.7102	207		33.7102	203		33.7102	144		33.7102	99
		33.7364	125		33.7364	175		33.7364	188		33.7364	171		33.7364	123
		33.7627	133		33.7627	168		33.7627	181		33.7627	154		33.7627	148
		33.7889	162		33.7889	160		33.7889	168		33.7889	175		33.7889	119
		33.8152	147		33.8152	181		33.8152	165		33.8152	171		33.8152	143
		33.8415	176		33.8415	213		33.8415	136		33.8415	174		33.8415	141
		33.8677	155		33.8677	194		33.8677	179		33.8677	159		33.8677	156
		33.894	147		33.894	189		33.894	167		33.894	157		33.894	121
		33.9202	146		33.9202	182		33.9202	160		33.9202	171		33.9202	112
		33.9465	146		33.9465	192		33.9465	188		33.9465	157		33.9465	111
		33.9728	161		33.9728	195		33.9728	192		33.9728	148		33.9728	124
		33.999	176		33.999	204		33.999	188		33.999	147		33.999	126
		34.0253	181		34.0253	205		34.0253	174		34.0253	176		34.0253	138
		34.0515	135		34.0515	179		34.0515	156		34.0515	169		34.0515	134
		34.0778	159		34.0778	182		34.0778	199		34.0778	174		34.0778	120
		34.1041	163		34.1041	163		34.1041	155		34.1041	152		34.1041	125
		34.1303	155		34.1303	183		34.1303	158		34.1303	155		34.1303	152
		34.1566	147		34.1566	179		34.1566	173		34.1566	146		34.1566	121
		34.1829	128		34.1829	187		34.1829	191		34.1829	131		34.1829	122
		34.2091	150		34.2091	188		34.2091	177		34.2091	153		34.2091	121
		34.2354	137		34.2354	184		34.2354	183		34.2354	172		34.2354	119
		34.2616	137		34.2616	179		34.2616	218		34.2616	175		34.2616	120
		34.2879	158		34.2879	210		34.2879	153		34.2879	150		34.2879	124
		34.3142	148		34.3142	157		34.3142	168		34.3142	168		34.3142	140
		34.3404	145		34.3404	178		34.3404	164		34.3404	156		34.3404	126
		34.3667	165		34.3667	207		34.3667	190		34.3667	131		34.3667	148
		34.3929	146		34.3929	157		34.3929	186		34.3929	169		34.3929	140
		34.4192	135		34.4192	164		34.4192	179		34.4192	184		34.4192	136
		34.4455	140		34.4455	172		34.4455	168		34.4455	150		34.4455	119
		34.4717	134		34.4717	182		34.4717	207		34.4717	148		34.4717	99
		34.498	153		34.498	184		34.498	186		34.498	163		34.498	141
		34.5242	182		34.5242	176		34.5242	186		34.5242	131		34.5242	116
		34.5505	167		34.5505	190		34.5505	187		34.5505	162		34.5505	90
		34.5768	158		34.5768	190		34.5768	200		34.5768	148		34.5768	140
		34.603	164		34.603	184		34.603	180		34.603	146		34.603	105
		34.6293	134		34.6293	182		34.6293	176		34.6293	139		34.6293	124
		34.6555	141		34.6555	198		34.6555	164		34.6555	174		34.6555	121
		34.6818	147		34.6818	163		34.6818	183		34.6818	168		34.6818	132
		34.7081	151		34.7081	193		34.7081	178		34.7081	137		34.7081	124
		34.7343	158		34.7343	183		34.7343	169		34.7343	143		34.7343	134
		34.7606	158		34.7606	172		34.7606	163		34.7606	167		34.7606	133
		34.7868	150		34.7868	166		34.7868	204		34.7868	144		34.7868	123
		34.8131	138		34.8131	186		34.8131	196		34.8131	177		34.8131	120
		34.8394	139		34.8394	198		34.8394	215		34.8394	137		34.8394	133
		34.8656	155		34.8656	176		34.8656	197		34.8656	181		34.8656	156
		34.8919	152		34.8919	212		34.8919	224		34.8919	172		34.8919	160
		34.9181	183		34.9181	239		34.9181	235		34.9181	175		34.9181	155
		34.9444	186		34.9444	242		34.9444	266		34.9444	203		34.9444	124
		34.9707	213		34.9707	250		34.9707	344		34.9707	228		34.9707	174
		34.9969	301		34.9969	318		34.9969	469		34.9969	264		34.9969	209
		35.0232	348		35.0232	560		35.0232	721		35.0232	325		35.0232	230
		35.0494	574		35.0494	732		35.0494	994		35.0494	473		35.0494	339
		35.0757	766		35.0757	1065		35.0757	1273		35.0757	685		35.0757	412
		35.102	990		35.102	1360		35.102	1225		35.102	970		35.102	621
		35.1282	693		35.1282	1035		35.1282	874		35.1282	798		35.1282	494
		35.1545	571		35.1545	782		35.1545	834		35.1545	519		35.1545	406
		35.1808	565		35.1808	708		35.1808	751		35.1808	545		35.1808	392
		35.207	485		35.207	698		35.207	520		35.207	531		35.207	377
		35.2333	304		35.2333	393		35.2333	378		35.2333	358		35.2333	233
		35.2595	202		35.2595	306		35.2595	281		35.2595	229		35.2595	195
		35.2858	195		35.2858	236		35.2858	248		35.2858	206		35.2858	148
		35.3121	196		35.3121	211		35.3121	235		35.3121	187		35.3121	155
		35.3383	172		35.3383	237		35.3383	216		35.3383	207		35.3383	114
		35.3646	159		35.3646	255		35.3646	192		35.3646	170		35.3646	154
		35.3908	158		35.3908	226		35.3908	198		35.3908	179		35.3908	116
		35.4171	159		35.4171	230		35.4171	186		35.4171	163		35.4171	125
		35.4434	142		35.4434	209		35.4434	212		35.4434	166		35.4434	125
		35.4696	175		35.4696	168		35.4696	193		35.4696	174		35.4696	124
		35.4959	188		35.4959	178		35.4959	196		35.4959	144		35.4959	131
		35.5221	158		35.5221	186		35.5221	174		35.5221	159		35.5221	135
		35.5484	166		35.5484	187		35.5484	185		35.5484	176		35.5484	130
		35.5747	138		35.5747	210		35.5747	192		35.5747	159		35.5747	144
		35.6009	165		35.6009	182		35.6009	152		35.6009	165		35.6009	134
		35.6272	154		35.6272	180		35.6272	173		35.6272	152		35.6272	129
		35.6534	146		35.6534	172		35.6534	196		35.6534	174		35.6534	129
		35.6797	165		35.6797	174		35.6797	176		35.6797	155		35.6797	140
		35.706	130		35.706	179		35.706	191		35.706	165		35.706	129
		35.7322	143		35.7322	178		35.7322	161		35.7322	139		35.7322	139
		35.7585	167		35.7585	180		35.7585	156		35.7585	162		35.7585	108
		35.7847	139		35.7847	183		35.7847	173		35.7847	169		35.7847	126
		35.811	146		35.811	161		35.811	169		35.811	161		35.811	122
		35.8373	159		35.8373	179		35.8373	172		35.8373	163		35.8373	112
		35.8635	179		35.8635	172		35.8635	165		35.8635	147		35.8635	117
		35.8898	159		35.8898	183		35.8898	192		35.8898	168		35.8898	121
		35.916	164		35.916	199		35.916	211		35.916	193		35.916	105
		35.9423	169		35.9423	196		35.9423	217		35.9423	169		35.9423	94
		35.9686	166		35.9686	239		35.9686	225		35.9686	179		35.9686	138
		35.9948	181		35.9948	208		35.9948	234		35.9948	167		35.9948	118
		36.0211	153		36.0211	202		36.0211	230		36.0211	154		36.0211	109
		36.0474	153		36.0474	213		36.0474	236		36.0474	159		36.0474	126
		36.0736	148		36.0736	203		36.0736	225		36.0736	176		36.0736	131
		36.0999	150		36.0999	179		36.0999	229		36.0999	147		36.0999	130
		36.1261	149		36.1261	216		36.1261	208		36.1261	186		36.1261	119
		36.1524	187		36.1524	204		36.1524	239		36.1524	181		36.1524	120
		36.1787	172		36.1787	199		36.1787	215		36.1787	178		36.1787	128
		36.2049	170		36.2049	189		36.2049	194		36.2049	141		36.2049	108
		36.2312	152		36.2312	216		36.2312	179		36.2312	153		36.2312	112
		36.2574	155		36.2574	198		36.2574	199		36.2574	166		36.2574	112
		36.2837	159		36.2837	191		36.2837	170		36.2837	156		36.2837	117
		36.31	148		36.31	167		36.31	187		36.31	145		36.31	117
		36.3362	155		36.3362	167		36.3362	182		36.3362	166		36.3362	128
		36.3625	135		36.3625	183		36.3625	165		36.3625	161		36.3625	115
		36.3887	173		36.3887	193		36.3887	175		36.3887	164		36.3887	129
		36.415	155		36.415	163		36.415	158		36.415	179		36.415	139
		36.4413	150		36.4413	161		36.4413	168		36.4413	127		36.4413	134
		36.4675	143		36.4675	151		36.4675	177		36.4675	177		36.4675	108
		36.4938	137		36.4938	178		36.4938	205		36.4938	157		36.4938	138
		36.52	157		36.52	179		36.52	168		36.52	174		36.52	122
		36.5463	169		36.5463	175		36.5463	181		36.5463	170		36.5463	108
		36.5726	170		36.5726	160		36.5726	181		36.5726	170		36.5726	111
		36.5988	165		36.5988	151		36.5988	181		36.5988	156		36.5988	122
		36.6251	162		36.6251	180		36.6251	178		36.6251	152		36.6251	133
		36.6513	159		36.6513	177		36.6513	154		36.6513	132		36.6513	109
		36.6776	129		36.6776	149		36.6776	170		36.6776	166		36.6776	108
		36.7039	164		36.7039	158		36.7039	199		36.7039	136		36.7039	102
		36.7301	160		36.7301	192		36.7301	164		36.7301	173		36.7301	127
		36.7564	153		36.7564	162		36.7564	195		36.7564	145		36.7564	135
		36.7826	141		36.7826	187		36.7826	188		36.7826	146		36.7826	104
		36.8089	137		36.8089	159		36.8089	190		36.8089	157		36.8089	122
		36.8352	152		36.8352	198		36.8352	212		36.8352	155		36.8352	120
		36.8614	152		36.8614	181		36.8614	167		36.8614	154		36.8614	121
		36.8877	169		36.8877	190		36.8877	191		36.8877	137		36.8877	130
		36.9139	165		36.9139	188		36.9139	191		36.9139	153		36.9139	123
		36.9402	159		36.9402	182		36.9402	189		36.9402	150		36.9402	129
		36.9665	144		36.9665	189		36.9665	188		36.9665	177		36.9665	120
		36.9927	147		36.9927	177		36.9927	169		36.9927	161		36.9927	131
		37.019	133		37.019	171		37.019	190		37.019	149		37.019	104
		37.0453	160		37.0453	181		37.0453	183		37.0453	169		37.0453	130
		37.0715	142		37.0715	187		37.0715	193		37.0715	172		37.0715	132
		37.0978	164		37.0978	181		37.0978	177		37.0978	179		37.0978	137
		37.124	164		37.124	173		37.124	186		37.124	168		37.124	109
		37.1503	165		37.1503	181		37.1503	172		37.1503	167		37.1503	134
		37.1766	155		37.1766	184		37.1766	203		37.1766	178		37.1766	97
		37.2028	132		37.2028	186		37.2028	206		37.2028	162		37.2028	118
		37.2291	142		37.2291	169		37.2291	192		37.2291	191		37.2291	117
		37.2553	170		37.2553	155		37.2553	206		37.2553	147		37.2553	113
		37.2816	169		37.2816	198		37.2816	184		37.2816	164		37.2816	119
		37.3079	160		37.3079	184		37.3079	163		37.3079	207		37.3079	126
		37.3341	160		37.3341	170		37.3341	186		37.3341	174		37.3341	131
		37.3604	182		37.3604	197		37.3604	194		37.3604	181		37.3604	132
		37.3866	152		37.3866	178		37.3866	198		37.3866	181		37.3866	114
		37.4129	156		37.4129	207		37.4129	198		37.4129	169		37.4129	142
		37.4392	163		37.4392	208		37.4392	199		37.4392	159		37.4392	123
		37.4654	152		37.4654	198		37.4654	202		37.4654	156		37.4654	126
		37.4917	172		37.4917	181		37.4917	176		37.4917	172		37.4917	115
		37.5179	183		37.5179	192		37.5179	181		37.5179	145		37.5179	98
		37.5442	165		37.5442	191		37.5442	200		37.5442	166		37.5442	119
		37.5705	186		37.5705	198		37.5705	195		37.5705	170		37.5705	96
		37.5967	173		37.5967	185		37.5967	194		37.5967	193		37.5967	127
		37.623	153		37.623	188		37.623	185		37.623	166		37.623	140
		37.6492	180		37.6492	189		37.6492	211		37.6492	158		37.6492	118
		37.6755	172		37.6755	206		37.6755	201		37.6755	163		37.6755	142
		37.7018	195		37.7018	196		37.7018	228		37.7018	198		37.7018	143
		37.728	157		37.728	206		37.728	175		37.728	181		37.728	141
		37.7543	180		37.7543	212		37.7543	222		37.7543	195		37.7543	137
		37.7805	166		37.7805	258		37.7805	246		37.7805	190		37.7805	139
		37.8068	172		37.8068	193		37.8068	220		37.8068	192		37.8068	132
		37.8331	165		37.8331	207		37.8331	213		37.8331	171		37.8331	163
		37.8593	201		37.8593	202		37.8593	214		37.8593	199		37.8593	137
		37.8856	186		37.8856	213		37.8856	226		37.8856	191		37.8856	142
		37.9119	150		37.9119	216		37.9119	223		37.9119	196		37.9119	149
		37.9381	165		37.9381	240		37.9381	240		37.9381	186		37.9381	131
		37.9644	209		37.9644	200		37.9644	208		37.9644	201		37.9644	153
		37.9906	171		37.9906	188		37.9906	208		37.9906	205		37.9906	144
		38.0169	192		38.0169	191		38.0169	228		38.0169	192		38.0169	160
		38.0432	198		38.0432	207		38.0432	258		38.0432	181		38.0432	169
		38.0694	177		38.0694	223		38.0694	227		38.0694	191		38.0694	150
		38.0957	158		38.0957	233		38.0957	251		38.0957	188		38.0957	145
		38.1219	194		38.1219	219		38.1219	222		38.1219	195		38.1219	162
		38.1482	211		38.1482	202		38.1482	284		38.1482	212		38.1482	171
		38.1745	206		38.1745	283		38.1745	257		38.1745	220		38.1745	177
		38.2007	218		38.2007	270		38.2007	298		38.2007	218		38.2007	168
		38.227	256		38.227	285		38.227	364		38.227	249		38.227	167
		38.2532	243		38.2532	380		38.2532	466		38.2532	321		38.2532	214
		38.2795	369		38.2795	511		38.2795	628		38.2795	380		38.2795	255
		38.3058	587		38.3058	714		38.3058	1000		38.3058	482		38.3058	297
		38.332	837		38.332	1265		38.332	1290		38.332	699		38.332	468
		38.3583	1086		38.3583	1914		38.3583	1847		38.3583	1322		38.3583	897
		38.3845	1631		38.3845	2451		38.3845	2246		38.3845	1904		38.3845	1389
		38.4108	1537		38.4108	2481		38.4108	1773		38.4108	1783		38.4108	1420
		38.4371	927		38.4371	1701		38.4371	1131		38.4371	1308		38.4371	888
		38.4633	816		38.4633	1360		38.4633	1181		38.4633	1059		38.4633	756
		38.4896	917		38.4896	1405		38.4896	1155		38.4896	1040		38.4896	833
		38.5158	686		38.5158	1182		38.5158	770		38.5158	905		38.5158	761
		38.5421	390		38.5421	668		38.5421	429		38.5421	511		38.5421	376
		38.5684	244		38.5684	396		38.5684	342		38.5684	309		38.5684	239
		38.5946	204		38.5946	324		38.5946	281		38.5946	243		38.5946	206
		38.6209	193		38.6209	276		38.6209	255		38.6209	215		38.6209	149
		38.6471	192		38.6471	249		38.6471	235		38.6471	197		38.6471	156
		38.6734	186		38.6734	235		38.6734	222		38.6734	183		38.6734	142
		38.6997	164		38.6997	216		38.6997	209		38.6997	179		38.6997	132
		38.7259	192		38.7259	260		38.7259	215		38.7259	226		38.7259	144
		38.7522	181		38.7522	215		38.7522	233		38.7522	185		38.7522	140
		38.7784	191		38.7784	193		38.7784	239		38.7784	183		38.7784	147
		38.8047	179		38.8047	212		38.8047	215		38.8047	168		38.8047	134
		38.831	187		38.831	226		38.831	210		38.831	178		38.831	137
		38.8572	187		38.8572	205		38.8572	188		38.8572	170		38.8572	134
		38.8835	171		38.8835	173		38.8835	186		38.8835	183		38.8835	122
		38.9098	132		38.9098	194		38.9098	209		38.9098	174		38.9098	140
		38.936	165		38.936	207		38.936	184		38.936	170		38.936	149
		38.9623	187		38.9623	179		38.9623	210		38.9623	188		38.9623	111
		38.9885	173		38.9885	196		38.9885	196		38.9885	175		38.9885	126
		39.0148	144		39.0148	179		39.0148	182		39.0148	174		39.0148	145
		39.0411	163		39.0411	192		39.0411	192		39.0411	155		39.0411	111
		39.0673	186		39.0673	195		39.0673	197		39.0673	198		39.0673	115
		39.0936	195		39.0936	180		39.0936	186		39.0936	185		39.0936	117
		39.1198	167		39.1198	186		39.1198	181		39.1198	158		39.1198	134
		39.1461	136		39.1461	202		39.1461	184		39.1461	165		39.1461	122
		39.1724	153		39.1724	191		39.1724	201		39.1724	172		39.1724	120
		39.1986	168		39.1986	221		39.1986	165		39.1986	175		39.1986	117
		39.2249	159		39.2249	155		39.2249	195		39.2249	163		39.2249	87
		39.2511	168		39.2511	203		39.2511	175		39.2511	169		39.2511	133
		39.2774	164		39.2774	161		39.2774	194		39.2774	150		39.2774	122
		39.3037	161		39.3037	177		39.3037	190		39.3037	163		39.3037	112
		39.3299	144		39.3299	191		39.3299	192		39.3299	151		39.3299	118
		39.3562	170		39.3562	178		39.3562	183		39.3562	144		39.3562	118
		39.3824	145		39.3824	219		39.3824	187		39.3824	160		39.3824	119
		39.4087	149		39.4087	211		39.4087	177		39.4087	177		39.4087	122
		39.435	124		39.435	179		39.435	178		39.435	167		39.435	113
		39.4612	174		39.4612	182		39.4612	206		39.4612	149		39.4612	111
		39.4875	169		39.4875	187		39.4875	194		39.4875	170		39.4875	131
		39.5137	146		39.5137	170		39.5137	181		39.5137	147		39.5137	129
		39.54	153		39.54	206		39.54	182		39.54	151		39.54	120
		39.5663	163		39.5663	204		39.5663	196		39.5663	171		39.5663	121
		39.5925	148		39.5925	210		39.5925	206		39.5925	164		39.5925	85
		39.6188	167		39.6188	199		39.6188	178		39.6188	166		39.6188	131
		39.645	185		39.645	176		39.645	220		39.645	175		39.645	119
		39.6713	175		39.6713	197		39.6713	212		39.6713	181		39.6713	122
		39.6976	156		39.6976	179		39.6976	181		39.6976	172		39.6976	129
		39.7238	169		39.7238	162		39.7238	211		39.7238	201		39.7238	119
		39.7501	167		39.7501	195		39.7501	218		39.7501	172		39.7501	138
		39.7764	160		39.7764	190		39.7764	182		39.7764	174		39.7764	149
		39.8026	151		39.8026	214		39.8026	209		39.8026	180		39.8026	123
		39.8289	170		39.8289	217		39.8289	212		39.8289	162		39.8289	129
		39.8551	205		39.8551	220		39.8551	217		39.8551	186		39.8551	124
		39.8814	191		39.8814	241		39.8814	237		39.8814	213		39.8814	147
		39.9077	194		39.9077	279		39.9077	280		39.9077	200		39.9077	140
		39.9339	228		39.9339	286		39.9339	292		39.9339	265		39.9339	136
		39.9602	256		39.9602	334		39.9602	336		39.9602	269		39.9602	151
		39.9864	313		39.9864	384		39.9864	435		39.9864	304		39.9864	184
		40.0127	344		40.0127	499		40.0127	569		40.0127	364		40.0127	220
		40.039	450		40.039	721		40.039	840		40.039	513		40.039	329
		40.0652	617		40.0652	1031		40.0652	1243		40.0652	867		40.0652	471
		40.0915	949		40.0915	1691		40.0915	2220		40.0915	1320		40.0915	731
		40.1177	1707		40.1177	2854		40.1177	3702		40.1177	2129		40.1177	1061
		40.144	3658		40.144	4267		40.144	5300		40.144	3522		40.144	1729
		40.1703	6573		40.1703	5863		40.1703	5637		40.1703	5151		40.1703	2342
		40.1965	5752		40.1965	5032		40.1965	3701		40.1965	4801		40.1965	2029
		40.2228	2859		40.2228	3234		40.2228	2901		40.2228	2819		40.2228	1407
		40.249	2520		40.249	2773		40.249	3077		40.249	2406		40.249	1236
		40.2753	3525		40.2753	3258		40.2753	2720		40.2753	2905		40.2753	1350
		40.3016	2762		40.3016	2455		40.3016	1604		40.3016	2317		40.3016	1030
		40.3278	1174		40.3278	1248		40.3278	770		40.3278	1145		40.3278	592
		40.3541	532		40.3541	608		40.3541	492		40.3541	611		40.3541	316
		40.3803	337		40.3803	443		40.3803	372		40.3803	405		40.3803	223
		40.4066	276		40.4066	332		40.4066	285		40.4066	294		40.4066	176
		40.4329	214		40.4329	283		40.4329	243		40.4329	239		40.4329	158
		40.4591	210		40.4591	258		40.4591	255		40.4591	232		40.4591	150
		40.4854	205		40.4854	240		40.4854	218		40.4854	170		40.4854	135
		40.5116	175		40.5116	208		40.5116	192		40.5116	180		40.5116	104
		40.5379	167		40.5379	219		40.5379	182		40.5379	189		40.5379	116
		40.5642	163		40.5642	189		40.5642	189		40.5642	177		40.5642	134
		40.5904	146		40.5904	196		40.5904	178		40.5904	161		40.5904	114
		40.6167	177		40.6167	196		40.6167	165		40.6167	172		40.6167	126
		40.6429	163		40.6429	173		40.6429	203		40.6429	175		40.6429	127
		40.6692	158		40.6692	196		40.6692	188		40.6692	151		40.6692	111
		40.6955	164		40.6955	186		40.6955	185		40.6955	161		40.6955	102
		40.7217	164		40.7217	187		40.7217	211		40.7217	149		40.7217	132
		40.748	159		40.748	159		40.748	187		40.748	147		40.748	104
		40.7743	126		40.7743	163		40.7743	186		40.7743	160		40.7743	116
		40.8005	161		40.8005	201		40.8005	179		40.8005	177		40.8005	95
		40.8268	149		40.8268	168		40.8268	189		40.8268	155		40.8268	120
		40.853	126		40.853	205		40.853	159		40.853	150		40.853	100
		40.8793	145		40.8793	189		40.8793	186		40.8793	158		40.8793	121
		40.9056	138		40.9056	176		40.9056	183		40.9056	167		40.9056	110
		40.9318	142		40.9318	172		40.9318	169		40.9318	164		40.9318	108
		40.9581	138		40.9581	182		40.9581	213		40.9581	138		40.9581	129
		40.9843	143		40.9843	170		40.9843	173		40.9843	146		40.9843	116
		41.0106	152		41.0106	168		41.0106	185		41.0106	181		41.0106	109
		41.0369	163		41.0369	170		41.0369	195		41.0369	153		41.0369	124
		41.0631	150		41.0631	176		41.0631	157		41.0631	160		41.0631	131
		41.0894	128		41.0894	176		41.0894	148		41.0894	161		41.0894	105
		41.1156	154		41.1156	192		41.1156	191		41.1156	137		41.1156	116
		41.1419	163		41.1419	211		41.1419	197		41.1419	149		41.1419	111
		41.1682	152		41.1682	181		41.1682	172		41.1682	150		41.1682	113
		41.1944	151		41.1944	175		41.1944	159		41.1944	165		41.1944	107
		41.2207	152		41.2207	154		41.2207	184		41.2207	132		41.2207	123
		41.2469	141		41.2469	176		41.2469	178		41.2469	166		41.2469	107
		41.2732	132		41.2732	167		41.2732	168		41.2732	147		41.2732	106
		41.2995	152		41.2995	194		41.2995	154		41.2995	148		41.2995	90
		41.3257	155		41.3257	180		41.3257	183		41.3257	136		41.3257	80
		41.352	175		41.352	181		41.352	161		41.352	150		41.352	111
		41.3782	138		41.3782	175		41.3782	164		41.3782	162		41.3782	107
		41.4045	156		41.4045	147		41.4045	175		41.4045	139		41.4045	97
		41.4308	137		41.4308	169		41.4308	186		41.4308	135		41.4308	103
		41.457	141		41.457	171		41.457	203		41.457	162		41.457	108
		41.4833	153		41.4833	155		41.4833	168		41.4833	176		41.4833	89
		41.5095	129		41.5095	143		41.5095	183		41.5095	156		41.5095	102
		41.5358	155		41.5358	154		41.5358	176		41.5358	154		41.5358	101
		41.5621	129		41.5621	163		41.5621	196		41.5621	137		41.5621	105
		41.5883	122		41.5883	179		41.5883	181		41.5883	150		41.5883	98
		41.6146	125		41.6146	180		41.6146	150		41.6146	153		41.6146	102
		41.6409	136		41.6409	187		41.6409	154		41.6409	162		41.6409	115
		41.6671	106		41.6671	147		41.6671	168		41.6671	137		41.6671	100
		41.6934	140		41.6934	180		41.6934	160		41.6934	146		41.6934	98
		41.7196	132		41.7196	158		41.7196	164		41.7196	135		41.7196	107
		41.7459	115		41.7459	153		41.7459	164		41.7459	134		41.7459	113
		41.7722	144		41.7722	154		41.7722	161		41.7722	144		41.7722	106
		41.7984	142		41.7984	161		41.7984	169		41.7984	147		41.7984	98
		41.8247	157		41.8247	187		41.8247	153		41.8247	121		41.8247	81
		41.8509	145		41.8509	166		41.8509	164		41.8509	152		41.8509	117
		41.8772	150		41.8772	158		41.8772	185		41.8772	150		41.8772	90
		41.9035	158		41.9035	159		41.9035	185		41.9035	160		41.9035	96
		41.9297	143		41.9297	164		41.9297	163		41.9297	140		41.9297	93
		41.956	137		41.956	183		41.956	147		41.956	153		41.956	103
		41.9822	158		41.9822	168		41.9822	157		41.9822	169		41.9822	116
		42.0085	141		42.0085	162		42.0085	147		42.0085	139		42.0085	107
		42.0348	166		42.0348	168		42.0348	170		42.0348	126		42.0348	108
		42.061	154		42.061	201		42.061	156		42.061	170		42.061	104
		42.0873	143		42.0873	165		42.0873	182		42.0873	137		42.0873	90
		42.1135	134		42.1135	152		42.1135	184		42.1135	147		42.1135	100
		42.1398	122		42.1398	177		42.1398	164		42.1398	153		42.1398	99
		42.1661	129		42.1661	172		42.1661	166		42.1661	108		42.1661	101
		42.1923	143		42.1923	173		42.1923	155		42.1923	142		42.1923	95
		42.2186	131		42.2186	168		42.2186	194		42.2186	153		42.2186	90
		42.2448	144		42.2448	176		42.2448	161		42.2448	161		42.2448	121
		42.2711	134		42.2711	168		42.2711	166		42.2711	158		42.2711	97
		42.2974	141		42.2974	206		42.2974	173		42.2974	153		42.2974	118
		42.3236	144		42.3236	180		42.3236	160		42.3236	144		42.3236	119
		42.3499	141		42.3499	163		42.3499	175		42.3499	149		42.3499	100
		42.3761	142		42.3761	187		42.3761	158		42.3761	136		42.3761	93
		42.4024	148		42.4024	156		42.4024	145		42.4024	159		42.4024	103
		42.4287	155		42.4287	176		42.4287	186		42.4287	151		42.4287	89
		42.4549	148		42.4549	142		42.4549	185		42.4549	161		42.4549	101
		42.4812	129		42.4812	173		42.4812	173		42.4812	150		42.4812	108
		42.5074	156		42.5074	174		42.5074	172		42.5074	158		42.5074	96
		42.5337	155		42.5337	136		42.5337	148		42.5337	154		42.5337	103
		42.56	146		42.56	164		42.56	166		42.56	164		42.56	82
		42.5862	143		42.5862	154		42.5862	184		42.5862	162		42.5862	84
		42.6125	132		42.6125	158		42.6125	187		42.6125	142		42.6125	113
		42.6388	132		42.6388	175		42.6388	199		42.6388	146		42.6388	91
		42.665	125		42.665	185		42.665	158		42.665	152		42.665	120
		42.6913	164		42.6913	157		42.6913	155		42.6913	145		42.6913	106
		42.7175	148		42.7175	177		42.7175	162		42.7175	125		42.7175	90
		42.7438	139		42.7438	162		42.7438	159		42.7438	137		42.7438	114
		42.7701	121		42.7701	177		42.7701	173		42.7701	138		42.7701	90
		42.7963	143		42.7963	160		42.7963	166		42.7963	156		42.7963	88
		42.8226	147		42.8226	155		42.8226	149		42.8226	127		42.8226	105
		42.8488	167		42.8488	168		42.8488	171		42.8488	149		42.8488	101
		42.8751	152		42.8751	198		42.8751	177		42.8751	145		42.8751	118
		42.9014	150		42.9014	185		42.9014	183		42.9014	127		42.9014	108
		42.9276	157		42.9276	186		42.9276	197		42.9276	133		42.9276	99
		42.9539	137		42.9539	184		42.9539	180		42.9539	126		42.9539	120
		42.9801	129		42.9801	181		42.9801	179		42.9801	139		42.9801	100
		43.0064	134		43.0064	183		43.0064	181		43.0064	145		43.0064	102
		43.0327	137		43.0327	167		43.0327	179		43.0327	158		43.0327	123
		43.0589	145		43.0589	182		43.0589	177		43.0589	166		43.0589	102
		43.0852	149		43.0852	180		43.0852	181		43.0852	167		43.0852	135
		43.1114	140		43.1114	178		43.1114	190		43.1114	140		43.1114	107
		43.1377	151		43.1377	173		43.1377	193		43.1377	164		43.1377	117
		43.164	153		43.164	183		43.164	174		43.164	156		43.164	103
		43.1902	147		43.1902	170		43.1902	171		43.1902	152		43.1902	115
		43.2165	148		43.2165	189		43.2165	161		43.2165	137		43.2165	117
		43.2427	142		43.2427	183		43.2427	187		43.2427	134		43.2427	117
		43.269	147		43.269	173		43.269	186		43.269	142		43.269	117
		43.2953	155		43.2953	183		43.2953	184		43.2953	163		43.2953	83
		43.3215	142		43.3215	199		43.3215	176		43.3215	145		43.3215	100
		43.3478	164		43.3478	184		43.3478	210		43.3478	167		43.3478	105
		43.374	140		43.374	172		43.374	209		43.374	125		43.374	130
		43.4003	144		43.4003	199		43.4003	195		43.4003	142		43.4003	115
		43.4266	158		43.4266	170		43.4266	183		43.4266	143		43.4266	112
		43.4528	121		43.4528	175		43.4528	203		43.4528	155		43.4528	98
		43.4791	170		43.4791	176		43.4791	204		43.4791	158		43.4791	127
		43.5054	153		43.5054	174		43.5054	213		43.5054	158		43.5054	104
		43.5316	162		43.5316	201		43.5316	196		43.5316	162		43.5316	114
		43.5579	167		43.5579	165		43.5579	176		43.5579	139		43.5579	108
		43.5841	130		43.5841	156		43.5841	168		43.5841	149		43.5841	121
		43.6104	174		43.6104	171		43.6104	193		43.6104	151		43.6104	135
		43.6367	155		43.6367	181		43.6367	197		43.6367	152		43.6367	104
		43.6629	152		43.6629	165		43.6629	172		43.6629	141		43.6629	109
		43.6892	157		43.6892	179		43.6892	187		43.6892	179		43.6892	117
		43.7154	158		43.7154	197		43.7154	244		43.7154	153		43.7154	106
		43.7417	166		43.7417	186		43.7417	199		43.7417	145		43.7417	100
		43.768	159		43.768	178		43.768	181		43.768	151		43.768	105
		43.7942	139		43.7942	175		43.7942	194		43.7942	169		43.7942	113
		43.8205	140		43.8205	168		43.8205	180		43.8205	164		43.8205	117
		43.8467	172		43.8467	172		43.8467	199		43.8467	157		43.8467	103
		43.873	152		43.873	159		43.873	168		43.873	180		43.873	116
		43.8993	148		43.8993	193		43.8993	187		43.8993	161		43.8993	98
		43.9255	163		43.9255	214		43.9255	199		43.9255	139		43.9255	114
		43.9518	145		43.9518	173		43.9518	186		43.9518	160		43.9518	120
		43.978	152		43.978	173		43.978	174		43.978	170		43.978	100
		44.0043	143		44.0043	173		44.0043	219		44.0043	179		44.0043	123
		44.0306	153		44.0306	185		44.0306	207		44.0306	140		44.0306	82
		44.0568	144		44.0568	167		44.0568	173		44.0568	165		44.0568	108
		44.0831	153		44.0831	187		44.0831	211		44.0831	166		44.0831	105
		44.1093	147		44.1093	171		44.1093	185		44.1093	137		44.1093	118
		44.1356	186		44.1356	173		44.1356	187		44.1356	146		44.1356	107
		44.1619	120		44.1619	166		44.1619	184		44.1619	147		44.1619	104
		44.1881	153		44.1881	207		44.1881	177		44.1881	142		44.1881	101
		44.2144	163		44.2144	175		44.2144	183		44.2144	139		44.2144	99
		44.2406	150		44.2406	159		44.2406	195		44.2406	138		44.2406	108
		44.2669	137		44.2669	171		44.2669	182		44.2669	162		44.2669	103
		44.2932	128		44.2932	164		44.2932	197		44.2932	125		44.2932	113
		44.3194	138		44.3194	177		44.3194	179		44.3194	145		44.3194	100
		44.3457	148		44.3457	177		44.3457	170		44.3457	138		44.3457	95
		44.3719	141		44.3719	184		44.3719	169		44.3719	130		44.3719	100
		44.3982	151		44.3982	143		44.3982	200		44.3982	165		44.3982	95
		44.4245	130		44.4245	169		44.4245	181		44.4245	141		44.4245	123
		44.4507	155		44.4507	148		44.4507	162		44.4507	127		44.4507	83
		44.477	130		44.477	152		44.477	173		44.477	137		44.477	106
		44.5033	147		44.5033	172		44.5033	185		44.5033	143		44.5033	96
		44.5295	125		44.5295	168		44.5295	165		44.5295	141		44.5295	120
		44.5558	134		44.5558	162		44.5558	171		44.5558	133		44.5558	112
		44.582	146		44.582	189		44.582	166		44.582	134		44.582	111
		44.6083	122		44.6083	153		44.6083	157		44.6083	138		44.6083	117
		44.6346	139		44.6346	162		44.6346	180		44.6346	138		44.6346	81
		44.6608	127		44.6608	168		44.6608	173		44.6608	152		44.6608	114
		44.6871	127		44.6871	146		44.6871	149		44.6871	129		44.6871	93
		44.7133	139		44.7133	167		44.7133	170		44.7133	132		44.7133	94
		44.7396	135		44.7396	175		44.7396	128		44.7396	164		44.7396	117
		44.7659	116		44.7659	173		44.7659	171		44.7659	159		44.7659	107
		44.7921	135		44.7921	136		44.7921	165		44.7921	134		44.7921	106
		44.8184	121		44.8184	166		44.8184	179		44.8184	117		44.8184	95
		44.8446	125		44.8446	167		44.8446	141		44.8446	125		44.8446	88
		44.8709	136		44.8709	175		44.8709	170		44.8709	134		44.8709	103
		44.8972	128		44.8972	156		44.8972	168		44.8972	154		44.8972	85
		44.9234	135		44.9234	171		44.9234	152		44.9234	148		44.9234	88
		44.9497	133		44.9497	151		44.9497	183		44.9497	152		44.9497	94
		44.9759	120		44.9759	158		44.9759	168		44.9759	111		44.9759	101
		45.0022	137		45.0022	164		45.0022	163		45.0022	123		45.0022	91
		45.0285	142		45.0285	159		45.0285	139		45.0285	122		45.0285	87
		45.0547	147		45.0547	165		45.0547	154		45.0547	125		45.0547	88
		45.081	128		45.081	140		45.081	147		45.081	147		45.081	105
		45.1072	135		45.1072	180		45.1072	120		45.1072	134		45.1072	92
		45.1335	131		45.1335	145		45.1335	159		45.1335	142		45.1335	108
		45.1598	114		45.1598	160		45.1598	145		45.1598	103		45.1598	77
		45.186	120		45.186	169		45.186	147		45.186	123		45.186	88
		45.2123	138		45.2123	135		45.2123	178		45.2123	133		45.2123	88
		45.2385	117		45.2385	172		45.2385	151		45.2385	118		45.2385	92
		45.2648	111		45.2648	147		45.2648	135		45.2648	136		45.2648	93
		45.2911	130		45.2911	118		45.2911	133		45.2911	125		45.2911	99
		45.3173	112		45.3173	136		45.3173	178		45.3173	143		45.3173	102
		45.3436	136		45.3436	123		45.3436	171		45.3436	119		45.3436	93
		45.3699	121		45.3699	151		45.3699	148		45.3699	110		45.3699	99
		45.3961	124		45.3961	138		45.3961	161		45.3961	132		45.3961	87
		45.4224	113		45.4224	125		45.4224	170		45.4224	126		45.4224	96
		45.4486	105		45.4486	162		45.4486	168		45.4486	118		45.4486	72
		45.4749	93		45.4749	159		45.4749	144		45.4749	123		45.4749	77
		45.5012	119		45.5012	166		45.5012	139		45.5012	115		45.5012	86
		45.5274	117		45.5274	149		45.5274	151		45.5274	125		45.5274	76
		45.5537	108		45.5537	144		45.5537	155		45.5537	101		45.5537	88
		45.5799	114		45.5799	154		45.5799	138		45.5799	132		45.5799	84
		45.6062	107		45.6062	150		45.6062	134		45.6062	110		45.6062	81
		45.6325	107		45.6325	154		45.6325	140		45.6325	117		45.6325	81
		45.6587	130		45.6587	142		45.6587	150		45.6587	115		45.6587	83
		45.685	145		45.685	153		45.685	150		45.685	106		45.685	88
		45.7112	100		45.7112	147		45.7112	147		45.7112	128		45.7112	99
		45.7375	126		45.7375	143		45.7375	164		45.7375	109		45.7375	99
		45.7638	124		45.7638	111		45.7638	134		45.7638	103		45.7638	74
		45.79	102		45.79	151		45.79	134		45.79	116		45.79	86
		45.8163	113		45.8163	128		45.8163	136		45.8163	99		45.8163	90
		45.8425	119		45.8425	147		45.8425	128		45.8425	123		45.8425	86
		45.8688	130		45.8688	129		45.8688	130		45.8688	119		45.8688	84
		45.8951	112		45.8951	156		45.8951	141		45.8951	116		45.8951	89
		45.9213	133		45.9213	136		45.9213	138		45.9213	132		45.9213	83
		45.9476	124		45.9476	133		45.9476	118		45.9476	118		45.9476	96
		45.9738	103		45.9738	131		45.9738	137		45.9738	101		45.9738	88
		46.0001	126		46.0001	129		46.0001	137		46.0001	129		46.0001	92
		46.0264	116		46.0264	154		46.0264	133		46.0264	94		46.0264	75
		46.0526	118		46.0526	147		46.0526	140		46.0526	107		46.0526	87
		46.0789	117		46.0789	134		46.0789	144		46.0789	135		46.0789	89
		46.1051	107		46.1051	148		46.1051	135		46.1051	100		46.1051	70
		46.1314	121		46.1314	151		46.1314	130		46.1314	95		46.1314	79
		46.1577	123		46.1577	155		46.1577	130		46.1577	102		46.1577	90
		46.1839	116		46.1839	138		46.1839	123		46.1839	124		46.1839	90
		46.2102	114		46.2102	130		46.2102	152		46.2102	115		46.2102	86
		46.2364	118		46.2364	169		46.2364	127		46.2364	115		46.2364	82
		46.2627	100		46.2627	128		46.2627	120		46.2627	106		46.2627	76
		46.289	112		46.289	129		46.289	162		46.289	114		46.289	94
		46.3152	141		46.3152	132		46.3152	111		46.3152	111		46.3152	88
		46.3415	140		46.3415	142		46.3415	129		46.3415	117		46.3415	64
		46.3678	143		46.3678	147		46.3678	123		46.3678	118		46.3678	79
		46.394	114		46.394	126		46.394	123		46.394	98		46.394	82
		46.4203	88		46.4203	150		46.4203	167		46.4203	99		46.4203	73
		46.4465	101		46.4465	156		46.4465	146		46.4465	108		46.4465	101
		46.4728	135		46.4728	157		46.4728	103		46.4728	120		46.4728	72
		46.4991	126		46.4991	145		46.4991	157		46.4991	127		46.4991	83
		46.5253	132		46.5253	131		46.5253	127		46.5253	118		46.5253	93
		46.5516	120		46.5516	133		46.5516	120		46.5516	117		46.5516	70
		46.5778	113		46.5778	141		46.5778	129		46.5778	98		46.5778	75
		46.6041	118		46.6041	126		46.6041	121		46.6041	105		46.6041	90
		46.6304	113		46.6304	141		46.6304	141		46.6304	110		46.6304	104
		46.6566	128		46.6566	137		46.6566	130		46.6566	127		46.6566	102
		46.6829	109		46.6829	123		46.6829	129		46.6829	121		46.6829	78
		46.7091	142		46.7091	133		46.7091	120		46.7091	117		46.7091	81
		46.7354	121		46.7354	132		46.7354	130		46.7354	104		46.7354	75
		46.7617	110		46.7617	141		46.7617	109		46.7617	105		46.7617	76
		46.7879	109		46.7879	119		46.7879	140		46.7879	110		46.7879	82
		46.8142	115		46.8142	130		46.8142	136		46.8142	95		46.8142	76
		46.8404	112		46.8404	132		46.8404	113		46.8404	100		46.8404	97
		46.8667	107		46.8667	132		46.8667	154		46.8667	119		46.8667	77
		46.893	99		46.893	148		46.893	131		46.893	123		46.893	89
		46.9192	102		46.9192	147		46.9192	149		46.9192	115		46.9192	67
		46.9455	96		46.9455	151		46.9455	155		46.9455	132		46.9455	78
		46.9717	111		46.9717	126		46.9717	145		46.9717	104		46.9717	65
		46.998	107		46.998	141		46.998	157		46.998	124		46.998	64
		47.0243	126		47.0243	152		47.0243	141		47.0243	115		47.0243	81
		47.0505	132		47.0505	129		47.0505	145		47.0505	89		47.0505	81
		47.0768	123		47.0768	120		47.0768	124		47.0768	127		47.0768	90
		47.103	107		47.103	144		47.103	128		47.103	133		47.103	78
		47.1293	114		47.1293	128		47.1293	130		47.1293	115		47.1293	68
		47.1556	134		47.1556	145		47.1556	136		47.1556	114		47.1556	75
		47.1818	113		47.1818	150		47.1818	124		47.1818	112		47.1818	101
		47.2081	96		47.2081	129		47.2081	156		47.2081	99		47.2081	79
		47.2344	123		47.2344	142		47.2344	133		47.2344	100		47.2344	91
		47.2606	98		47.2606	129		47.2606	141		47.2606	129		47.2606	105
		47.2869	102		47.2869	169		47.2869	126		47.2869	104		47.2869	82
		47.3131	114		47.3131	139		47.3131	125		47.3131	136		47.3131	75
		47.3394	108		47.3394	131		47.3394	136		47.3394	115		47.3394	101
		47.3657	128		47.3657	157		47.3657	151		47.3657	137		47.3657	74
		47.3919	111		47.3919	158		47.3919	150		47.3919	99		47.3919	91
		47.4182	107		47.4182	143		47.4182	143		47.4182	111		47.4182	66
		47.4444	115		47.4444	148		47.4444	127		47.4444	108		47.4444	88
		47.4707	107		47.4707	117		47.4707	128		47.4707	122		47.4707	90
		47.497	112		47.497	153		47.497	123		47.497	138		47.497	72
		47.5232	99		47.5232	127		47.5232	133		47.5232	114		47.5232	85
		47.5495	127		47.5495	146		47.5495	145		47.5495	117		47.5495	83
		47.5757	109		47.5757	169		47.5757	121		47.5757	130		47.5757	107
		47.602	128		47.602	154		47.602	123		47.602	91		47.602	93
		47.6283	134		47.6283	152		47.6283	151		47.6283	121		47.6283	86
		47.6545	116		47.6545	131		47.6545	128		47.6545	122		47.6545	76
		47.6808	106		47.6808	152		47.6808	148		47.6808	114		47.6808	105
		47.707	136		47.707	148		47.707	134		47.707	133		47.707	94
		47.7333	128		47.7333	156		47.7333	155		47.7333	119		47.7333	109
		47.7596	128		47.7596	146		47.7596	176		47.7596	122		47.7596	84
		47.7858	125		47.7858	147		47.7858	133		47.7858	144		47.7858	117
		47.8121	110		47.8121	160		47.8121	172		47.8121	144		47.8121	105
		47.8383	148		47.8383	180		47.8383	157		47.8383	116		47.8383	80
		47.8646	137		47.8646	151		47.8646	167		47.8646	131		47.8646	103
		47.8909	117		47.8909	183		47.8909	164		47.8909	168		47.8909	107
		47.9171	129		47.9171	172		47.9171	165		47.9171	138		47.9171	120
		47.9434	145		47.9434	194		47.9434	189		47.9434	150		47.9434	105
		47.9696	163		47.9696	183		47.9696	169		47.9696	143		47.9696	112
		47.9959	141		47.9959	194		47.9959	200		47.9959	153		47.9959	99
		48.0222	135		48.0222	192		48.0222	194		48.0222	147		48.0222	123
		48.0484	110		48.0484	174		48.0484	187		48.0484	161		48.0484	145
		48.0747	151		48.0747	183		48.0747	166		48.0747	153		48.0747	114
		48.1009	149		48.1009	163		48.1009	190		48.1009	148		48.1009	111
		48.1272	127		48.1272	156		48.1272	202		48.1272	138		48.1272	123
		48.1535	153		48.1535	196		48.1535	186		48.1535	139		48.1535	100
		48.1797	146		48.1797	208		48.1797	173		48.1797	160		48.1797	93
		48.206	159		48.206	189		48.206	176		48.206	165		48.206	121
		48.2323	139		48.2323	181		48.2323	198		48.2323	144		48.2323	113
		48.2585	149		48.2585	167		48.2585	161		48.2585	159		48.2585	98
		48.2848	145		48.2848	180		48.2848	162		48.2848	104		48.2848	110
		48.311	154		48.311	159		48.311	193		48.311	141		48.311	124
		48.3373	147		48.3373	153		48.3373	168		48.3373	139		48.3373	115
		48.3636	138		48.3636	169		48.3636	150		48.3636	130		48.3636	100
		48.3898	131		48.3898	167		48.3898	127		48.3898	119		48.3898	86
		48.4161	129		48.4161	137		48.4161	146		48.4161	137		48.4161	94
		48.4423	124		48.4423	152		48.4423	179		48.4423	129		48.4423	83
		48.4686	123		48.4686	149		48.4686	130		48.4686	129		48.4686	115
		48.4949	131		48.4949	144		48.4949	144		48.4949	129		48.4949	109
		48.5211	131		48.5211	144		48.5211	149		48.5211	127		48.5211	95
		48.5474	124		48.5474	142		48.5474	142		48.5474	114		48.5474	88
		48.5736	101		48.5736	151		48.5736	114		48.5736	128		48.5736	97
		48.5999	124		48.5999	136		48.5999	143		48.5999	148		48.5999	78
		48.6262	94		48.6262	128		48.6262	119		48.6262	99		48.6262	73
		48.6524	117		48.6524	149		48.6524	149		48.6524	121		48.6524	78
		48.6787	137		48.6787	139		48.6787	118		48.6787	126		48.6787	93
		48.7049	126		48.7049	141		48.7049	125		48.7049	123		48.7049	96
		48.7312	121		48.7312	132		48.7312	130		48.7312	102		48.7312	74
		48.7575	104		48.7575	141		48.7575	112		48.7575	117		48.7575	108
		48.7837	86		48.7837	126		48.7837	138		48.7837	109		48.7837	87
		48.81	129		48.81	131		48.81	123		48.81	113		48.81	73
		48.8362	110		48.8362	154		48.8362	117		48.8362	101		48.8362	78
		48.8625	102		48.8625	142		48.8625	130		48.8625	102		48.8625	68
		48.8888	118		48.8888	134		48.8888	159		48.8888	100		48.8888	63
		48.915	110		48.915	123		48.915	97		48.915	97		48.915	79
		48.9413	127		48.9413	129		48.9413	118		48.9413	114		48.9413	68
		48.9675	95		48.9675	127		48.9675	111		48.9675	99		48.9675	100
		48.9938	115		48.9938	117		48.9938	125		48.9938	90		48.9938	57
		49.0201	108		49.0201	118		49.0201	106		49.0201	105		49.0201	79
		49.0463	123		49.0463	117		49.0463	106		49.0463	114		49.0463	71
		49.0726	89		49.0726	152		49.0726	112		49.0726	94		49.0726	81
		49.0989	111		49.0989	128		49.0989	111		49.0989	100		49.0989	65
		49.1251	108		49.1251	115		49.1251	127		49.1251	77		49.1251	82
		49.1514	112		49.1514	124		49.1514	127		49.1514	88		49.1514	79
		49.1776	97		49.1776	115		49.1776	115		49.1776	104		49.1776	82
		49.2039	100		49.2039	139		49.2039	118		49.2039	100		49.2039	67
		49.2302	102		49.2302	120		49.2302	116		49.2302	93		49.2302	76
		49.2564	100		49.2564	111		49.2564	109		49.2564	96		49.2564	74
		49.2827	106		49.2827	116		49.2827	133		49.2827	100		49.2827	84
		49.3089	104		49.3089	122		49.3089	126		49.3089	94		49.3089	93
		49.3352	85		49.3352	117		49.3352	119		49.3352	92		49.3352	68
		49.3615	110		49.3615	126		49.3615	112		49.3615	102		49.3615	84
		49.3877	96		49.3877	111		49.3877	117		49.3877	101		49.3877	70
		49.414	115		49.414	129		49.414	121		49.414	111		49.414	66
		49.4402	108		49.4402	130		49.4402	114		49.4402	98		49.4402	81
		49.4665	96		49.4665	125		49.4665	106		49.4665	88		49.4665	87
		49.4928	117		49.4928	123		49.4928	103		49.4928	108		49.4928	86
		49.519	118		49.519	125		49.519	118		49.519	97		49.519	66
		49.5453	101		49.5453	104		49.5453	117		49.5453	92		49.5453	72
		49.5715	96		49.5715	105		49.5715	104		49.5715	109		49.5715	65
		49.5978	97		49.5978	120		49.5978	141		49.5978	89		49.5978	76
		49.6241	94		49.6241	113		49.6241	120		49.6241	96		49.6241	73
		49.6503	98		49.6503	124		49.6503	118		49.6503	115		49.6503	69
		49.6766	105		49.6766	112		49.6766	112		49.6766	115		49.6766	77
		49.7028	99		49.7028	122		49.7028	119		49.7028	88		49.7028	80
		49.7291	96		49.7291	107		49.7291	108		49.7291	121		49.7291	100
		49.7554	96		49.7554	120		49.7554	117		49.7554	111		49.7554	70
		49.7816	100		49.7816	125		49.7816	120		49.7816	107		49.7816	76
		49.8079	95		49.8079	111		49.8079	133		49.8079	84		49.8079	79
		49.8341	94		49.8341	115		49.8341	120		49.8341	78		49.8341	73
		49.8604	103		49.8604	112		49.8604	118		49.8604	77		49.8604	85
		49.8867	100		49.8867	125		49.8867	116		49.8867	98		49.8867	75
		49.9129	106		49.9129	114		49.9129	133		49.9129	98		49.9129	70
		49.9392	86		49.9392	117		49.9392	118		49.9392	86		49.9392	83
		49.9654	106		49.9654	112		49.9654	118		49.9654	93		49.9654	78
		49.9917	84		49.9917	114		49.9917	129		49.9917	89		49.9917	79
		50.018	105		50.018	113		50.018	105		50.018	107		50.018	74
		50.0442	109		50.0442	109		50.0442	111		50.0442	123		50.0442	74
		50.0705	108		50.0705	88		50.0705	98		50.0705	110		50.0705	51
		50.0968	104		50.0968	128		50.0968	110		50.0968	95		50.0968	95
		50.123	110		50.123	119		50.123	113		50.123	117		50.123	71
		50.1493	82		50.1493	118		50.1493	107		50.1493	107		50.1493	76
		50.1755	94		50.1755	88		50.1755	111		50.1755	103		50.1755	58
		50.2018	102		50.2018	108		50.2018	138		50.2018	95		50.2018	81
		50.2281	93		50.2281	132		50.2281	119		50.2281	85		50.2281	83
		50.2543	103		50.2543	115		50.2543	96		50.2543	100		50.2543	69
		50.2806	90		50.2806	103		50.2806	126		50.2806	93		50.2806	78
		50.3068	99		50.3068	106		50.3068	110		50.3068	104		50.3068	89
		50.3331	89		50.3331	126		50.3331	101		50.3331	108		50.3331	64
		50.3594	101		50.3594	115		50.3594	128		50.3594	111		50.3594	62
		50.3856	108		50.3856	117		50.3856	103		50.3856	119		50.3856	77
		50.4119	108		50.4119	121		50.4119	113		50.4119	91		50.4119	67
		50.4381	92		50.4381	103		50.4381	124		50.4381	102		50.4381	87
		50.4644	103		50.4644	96		50.4644	116		50.4644	108		50.4644	65
		50.4907	107		50.4907	105		50.4907	113		50.4907	89		50.4907	94
		50.5169	93		50.5169	105		50.5169	113		50.5169	112		50.5169	68
		50.5432	101		50.5432	114		50.5432	112		50.5432	104		50.5432	77
		50.5694	113		50.5694	114		50.5694	116		50.5694	81		50.5694	71
		50.5957	110		50.5957	119		50.5957	112		50.5957	112		50.5957	74
		50.622	118		50.622	111		50.622	117		50.622	87		50.622	74
		50.6482	110		50.6482	130		50.6482	126		50.6482	98		50.6482	93
		50.6745	102		50.6745	128		50.6745	125		50.6745	86		50.6745	65
		50.7007	99		50.7007	106		50.7007	113		50.7007	97		50.7007	76
		50.727	98		50.727	96		50.727	100		50.727	85		50.727	84
		50.7533	99		50.7533	105		50.7533	104		50.7533	97		50.7533	72
		50.7795	90		50.7795	107		50.7795	103		50.7795	110		50.7795	78
		50.8058	91		50.8058	107		50.8058	103		50.8058	96		50.8058	67
		50.832	97		50.832	124		50.832	120		50.832	73		50.832	75
		50.8583	122		50.8583	112		50.8583	114		50.8583	99		50.8583	87
		50.8846	92		50.8846	97		50.8846	114		50.8846	100		50.8846	92
		50.9108	104		50.9108	121		50.9108	124		50.9108	106		50.9108	55
		50.9371	90		50.9371	130		50.9371	128		50.9371	107		50.9371	97
		50.9634	83		50.9634	102		50.9634	94		50.9634	83		50.9634	85
		50.9896	121		50.9896	94		50.9896	100		50.9896	96		50.9896	79
		51.0159	85		51.0159	119		51.0159	116		51.0159	92		51.0159	72
		51.0421	99		51.0421	134		51.0421	116		51.0421	104		51.0421	66
		51.0684	104		51.0684	105		51.0684	129		51.0684	82		51.0684	54
		51.0947	109		51.0947	91		51.0947	122		51.0947	103		51.0947	62
		51.1209	112		51.1209	112		51.1209	109		51.1209	110		51.1209	85
		51.1472	102		51.1472	97		51.1472	136		51.1472	103		51.1472	84
		51.1734	84		51.1734	118		51.1734	103		51.1734	107		51.1734	80
		51.1997	113		51.1997	111		51.1997	126		51.1997	98		51.1997	66
		51.226	98		51.226	121		51.226	131		51.226	99		51.226	72
		51.2522	100		51.2522	110		51.2522	118		51.2522	99		51.2522	74
		51.2785	98		51.2785	119		51.2785	130		51.2785	100		51.2785	64
		51.3047	122		51.3047	90		51.3047	121		51.3047	105		51.3047	57
		51.331	91		51.331	117		51.331	133		51.331	102		51.331	71
		51.3573	123		51.3573	123		51.3573	106		51.3573	102		51.3573	59
		51.3835	106		51.3835	120		51.3835	117		51.3835	105		51.3835	71
		51.4098	101		51.4098	122		51.4098	125		51.4098	84		51.4098	86
		51.436	98		51.436	114		51.436	115		51.436	108		51.436	59
		51.4623	93		51.4623	126		51.4623	107		51.4623	114		51.4623	67
		51.4886	94		51.4886	125		51.4886	119		51.4886	97		51.4886	72
		51.5148	89		51.5148	104		51.5148	120		51.5148	115		51.5148	78
		51.5411	99		51.5411	109		51.5411	131		51.5411	105		51.5411	94
		51.5673	100		51.5673	111		51.5673	108		51.5673	86		51.5673	77
		51.5936	113		51.5936	125		51.5936	121		51.5936	114		51.5936	72
		51.6199	105		51.6199	122		51.6199	105		51.6199	107		51.6199	72
		51.6461	106		51.6461	125		51.6461	118		51.6461	116		51.6461	60
		51.6724	106		51.6724	124		51.6724	108		51.6724	95		51.6724	70
		51.6986	97		51.6986	101		51.6986	116		51.6986	130		51.6986	64
		51.7249	102		51.7249	121		51.7249	120		51.7249	106		51.7249	75
		51.7512	90		51.7512	121		51.7512	117		51.7512	103		51.7512	81
		51.7774	77		51.7774	105		51.7774	104		51.7774	85		51.7774	92
		51.8037	85		51.8037	114		51.8037	110		51.8037	90		51.8037	64
		51.8299	109		51.8299	113		51.8299	118		51.8299	90		51.8299	53
		51.8562	99		51.8562	106		51.8562	120		51.8562	100		51.8562	74
		51.8825	90		51.8825	126		51.8825	102		51.8825	95		51.8825	74
		51.9087	89		51.9087	112		51.9087	119		51.9087	106		51.9087	63
		51.935	89		51.935	118		51.935	120		51.935	104		51.935	67
		51.9613	102		51.9613	99		51.9613	124		51.9613	111		51.9613	61
		51.9875	103		51.9875	107		51.9875	117		51.9875	100		51.9875	77
		52.0138	79		52.0138	110		52.0138	117		52.0138	101		52.0138	59
		52.04	99		52.04	100		52.04	108		52.04	110		52.04	68
		52.0663	118		52.0663	116		52.0663	110		52.0663	100		52.0663	69
		52.0926	102		52.0926	116		52.0926	104		52.0926	111		52.0926	72
		52.1188	91		52.1188	126		52.1188	129		52.1188	104		52.1188	82
		52.1451	82		52.1451	100		52.1451	118		52.1451	87		52.1451	70
		52.1713	97		52.1713	104		52.1713	128		52.1713	102		52.1713	65
		52.1976	72		52.1976	104		52.1976	123		52.1976	121		52.1976	61
		52.2239	83		52.2239	119		52.2239	101		52.2239	100		52.2239	59
		52.2501	98		52.2501	111		52.2501	108		52.2501	116		52.2501	75
		52.2764	92		52.2764	116		52.2764	111		52.2764	133		52.2764	58
		52.3026	98		52.3026	104		52.3026	101		52.3026	93		52.3026	68
		52.3289	97		52.3289	109		52.3289	109		52.3289	115		52.3289	83
		52.3552	104		52.3552	129		52.3552	117		52.3552	119		52.3552	75
		52.3814	108		52.3814	111		52.3814	122		52.3814	112		52.3814	60
		52.4077	95		52.4077	99		52.4077	122		52.4077	97		52.4077	66
		52.4339	101		52.4339	120		52.4339	122		52.4339	145		52.4339	74
		52.4602	83		52.4602	100		52.4602	110		52.4602	114		52.4602	79
		52.4865	90		52.4865	114		52.4865	112		52.4865	102		52.4865	73
		52.5127	110		52.5127	106		52.5127	129		52.5127	143		52.5127	68
		52.539	85		52.539	111		52.539	111		52.539	98		52.539	77
		52.5652	115		52.5652	107		52.5652	128		52.5652	110		52.5652	78
		52.5915	104		52.5915	129		52.5915	120		52.5915	94		52.5915	56
		52.6178	99		52.6178	111		52.6178	118		52.6178	119		52.6178	68
		52.644	119		52.644	121		52.644	130		52.644	125		52.644	89
		52.6703	110		52.6703	136		52.6703	121		52.6703	123		52.6703	76
		52.6965	110		52.6965	125		52.6965	121		52.6965	149		52.6965	78
		52.7228	136		52.7228	151		52.7228	132		52.7228	127		52.7228	69
		52.7491	120		52.7491	135		52.7491	136		52.7491	127		52.7491	80
		52.7753	130		52.7753	145		52.7753	168		52.7753	138		52.7753	84
		52.8016	123		52.8016	140		52.8016	151		52.8016	128		52.8016	99
		52.8279	115		52.8279	177		52.8279	205		52.8279	151		52.8279	96
		52.8541	159		52.8541	186		52.8541	248		52.8541	183		52.8541	122
		52.8804	167		52.8804	239		52.8804	289		52.8804	219		52.8804	165
		52.9066	261		52.9066	345		52.9066	441		52.9066	303		52.9066	211
		52.9329	418		52.9329	518		52.9329	659		52.9329	502		52.9329	350
		52.9592	788		52.9592	778		52.9592	917		52.9592	806		52.9592	561
		52.9854	1016		52.9854	810		52.9854	912		52.9854	1228		52.9854	749
		53.0117	759		53.0117	719		53.0117	658		53.0117	1103		53.0117	691
		53.0379	453		53.0379	525		53.0379	484		53.0379	714		53.0379	439
		53.0642	365		53.0642	456		53.0642	471		53.0642	489		53.0642	340
		53.0905	399		53.0905	425		53.0905	521		53.0905	483		53.0905	303
		53.1167	481		53.1167	452		53.1167	584		53.1167	626		53.1167	411
		53.143	521		53.143	418		53.143	436		53.143	695		53.143	421
		53.1692	327		53.1692	318		53.1692	313		53.1692	479		53.1692	318
		53.1955	184		53.1955	266		53.1955	224		53.1955	304		53.1955	202
		53.2218	140		53.2218	190		53.2218	159		53.2218	202		53.2218	139
		53.248	110		53.248	149		53.248	133		53.248	151		53.248	93
		53.2743	120		53.2743	141		53.2743	147		53.2743	132		53.2743	83
		53.3005	124		53.3005	160		53.3005	129		53.3005	136		53.3005	94
		53.3268	114		53.3268	119		53.3268	148		53.3268	123		53.3268	87
		53.3531	111		53.3531	119		53.3531	110		53.3531	123		53.3531	86
		53.3793	111		53.3793	111		53.3793	137		53.3793	108		53.3793	100
		53.4056	111		53.4056	115		53.4056	123		53.4056	110		53.4056	91
		53.4318	109		53.4318	123		53.4318	126		53.4318	98		53.4318	69
		53.4581	87		53.4581	129		53.4581	125		53.4581	126		53.4581	90
		53.4844	104		53.4844	118		53.4844	107		53.4844	113		53.4844	86
		53.5106	119		53.5106	138		53.5106	124		53.5106	105		53.5106	87
		53.5369	107		53.5369	127		53.5369	139		53.5369	94		53.5369	85
		53.5631	102		53.5631	126		53.5631	106		53.5631	104		53.5631	74
		53.5894	108		53.5894	117		53.5894	131		53.5894	103		53.5894	79
		53.6157	113		53.6157	135		53.6157	129		53.6157	118		53.6157	79
		53.6419	103		53.6419	117		53.6419	115		53.6419	115		53.6419	83
		53.6682	103		53.6682	144		53.6682	130		53.6682	103		53.6682	83
		53.6944	99		53.6944	128		53.6944	152		53.6944	112		53.6944	75
		53.7207	95		53.7207	133		53.7207	121		53.7207	103		53.7207	91
		53.747	100		53.747	156		53.747	134		53.747	96		53.747	81
		53.7732	112		53.7732	145		53.7732	142		53.7732	105		53.7732	92
		53.7995	118		53.7995	139		53.7995	138		53.7995	119		53.7995	78
		53.8258	120		53.8258	152		53.8258	123		53.8258	123		53.8258	72
		53.852	104		53.852	133		53.852	136		53.852	111		53.852	86
		53.8783	112		53.8783	130		53.8783	149		53.8783	120		53.8783	90
		53.9045	131		53.9045	167		53.9045	150		53.9045	109		53.9045	94
		53.9308	123		53.9308	143		53.9308	140		53.9308	142		53.9308	93
		53.9571	122		53.9571	136		53.9571	128		53.9571	128		53.9571	79
		53.9833	99		53.9833	156		53.9833	165		53.9833	125		53.9833	79
		54.0096	120		54.0096	150		54.0096	135		54.0096	133		54.0096	86
		54.0358	122		54.0358	132		54.0358	176		54.0358	141		54.0358	115
		54.0621	118		54.0621	144		54.0621	152		54.0621	129		54.0621	67
		54.0884	108		54.0884	162		54.0884	121		54.0884	129		54.0884	78
		54.1146	131		54.1146	129		54.1146	130		54.1146	144		54.1146	103
		54.1409	112		54.1409	140		54.1409	136		54.1409	130		54.1409	67
		54.1671	111		54.1671	147		54.1671	164		54.1671	127		54.1671	97
		54.1934	104		54.1934	134		54.1934	168		54.1934	110		54.1934	92
		54.2197	121		54.2197	120		54.2197	154		54.2197	108		54.2197	73
		54.2459	136		54.2459	149		54.2459	150		54.2459	147		54.2459	85
		54.2722	130		54.2722	145		54.2722	135		54.2722	115		54.2722	84
		54.2984	102		54.2984	152		54.2984	135		54.2984	115		54.2984	95
		54.3247	107		54.3247	138		54.3247	116		54.3247	101		54.3247	80
		54.351	107		54.351	130		54.351	139		54.351	123		54.351	96
		54.3772	95		54.3772	139		54.3772	141		54.3772	107		54.3772	85
		54.4035	124		54.4035	123		54.4035	144		54.4035	120		54.4035	87
		54.4297	119		54.4297	121		54.4297	116		54.4297	112		54.4297	72
		54.456	106		54.456	143		54.456	123		54.456	108		54.456	68
		54.4823	93		54.4823	141		54.4823	119		54.4823	114		54.4823	81
		54.5085	139		54.5085	115		54.5085	130		54.5085	113		54.5085	77
		54.5348	113		54.5348	122		54.5348	136		54.5348	128		54.5348	95
		54.561	97		54.561	124		54.561	137		54.561	118		54.561	68
		54.5873	105		54.5873	109		54.5873	127		54.5873	120		54.5873	78
		54.6136	122		54.6136	140		54.6136	106		54.6136	121		54.6136	81
		54.6398	103		54.6398	127		54.6398	131		54.6398	114		54.6398	67
		54.6661	120		54.6661	142		54.6661	145		54.6661	116		54.6661	76
		54.6924	101		54.6924	122		54.6924	119		54.6924	118		54.6924	72
		54.7186	93		54.7186	132		54.7186	115		54.7186	125		54.7186	82
		54.7449	108		54.7449	123		54.7449	138		54.7449	119		54.7449	81
		54.7711	119		54.7711	127		54.7711	116		54.7711	136		54.7711	85
		54.7974	113		54.7974	138		54.7974	132		54.7974	101		54.7974	74
		54.8237	125		54.8237	155		54.8237	137		54.8237	109		54.8237	87
		54.8499	127		54.8499	121		54.8499	133		54.8499	127		54.8499	91
		54.8762	127		54.8762	146		54.8762	133		54.8762	125		54.8762	83
		54.9024	107		54.9024	140		54.9024	137		54.9024	106		54.9024	81
		54.9287	114		54.9287	120		54.9287	121		54.9287	98		54.9287	78
		54.955	110		54.955	136		54.955	131		54.955	129		54.955	101
		54.9812	126		54.9812	134		54.9812	147		54.9812	100		54.9812	79
		55.0075	122		55.0075	142		55.0075	123		55.0075	101		55.0075	73
		55.0337	119		55.0337	137		55.0337	125		55.0337	123		55.0337	74
		55.06	105		55.06	114		55.06	169		55.06	120		55.06	76
		55.0863	100		55.0863	129		55.0863	147		55.0863	133		55.0863	80
		55.1125	119		55.1125	125		55.1125	141		55.1125	120		55.1125	89
		55.1388	133		55.1388	160		55.1388	113		55.1388	133		55.1388	74
		55.165	110		55.165	150		55.165	121		55.165	136		55.165	76
		55.1913	108		55.1913	136		55.1913	130		55.1913	116		55.1913	86
		55.2176	116		55.2176	130		55.2176	133		55.2176	118		55.2176	81
		55.2438	133		55.2438	146		55.2438	111		55.2438	137		55.2438	88
		55.2701	124		55.2701	132		55.2701	137		55.2701	111		55.2701	77
		55.2963	118		55.2963	138		55.2963	121		55.2963	111		55.2963	73
		55.3226	97		55.3226	135		55.3226	100		55.3226	115		55.3226	84
		55.3489	106		55.3489	121		55.3489	140		55.3489	91		55.3489	81
		55.3751	126		55.3751	133		55.3751	124		55.3751	113		55.3751	86
		55.4014	98		55.4014	117		55.4014	110		55.4014	107		55.4014	83
		55.4276	111		55.4276	134		55.4276	109		55.4276	111		55.4276	89
		55.4539	115		55.4539	118		55.4539	105		55.4539	103		55.4539	82
		55.4802	93		55.4802	134		55.4802	124		55.4802	114		55.4802	64
		55.5064	96		55.5064	120		55.5064	117		55.5064	110		55.5064	62
		55.5327	97		55.5327	120		55.5327	114		55.5327	114		55.5327	79
		55.559	93		55.559	111		55.559	104		55.559	106		55.559	77
		55.5852	102		55.5852	115		55.5852	111		55.5852	94		55.5852	83
		55.6115	99		55.6115	117		55.6115	111		55.6115	113		55.6115	74
		55.6377	91		55.6377	103		55.6377	118		55.6377	110		55.6377	63
		55.664	99		55.664	119		55.664	127		55.664	119		55.664	58
		55.6903	112		55.6903	124		55.6903	117		55.6903	100		55.6903	74
		55.7165	82		55.7165	118		55.7165	119		55.7165	106		55.7165	64
		55.7428	108		55.7428	115		55.7428	106		55.7428	91		55.7428	66
		55.769	86		55.769	140		55.769	98		55.769	78		55.769	74
		55.7953	109		55.7953	104		55.7953	120		55.7953	95		55.7953	61
		55.8216	106		55.8216	113		55.8216	93		55.8216	96		55.8216	70
		55.8478	104		55.8478	103		55.8478	114		55.8478	102		55.8478	77
		55.8741	98		55.8741	110		55.8741	123		55.8741	95		55.8741	84
		55.9003	98		55.9003	101		55.9003	115		55.9003	102		55.9003	64
		55.9266	93		55.9266	117		55.9266	111		55.9266	108		55.9266	66
		55.9529	100		55.9529	129		55.9529	110		55.9529	107		55.9529	84
		55.9791	88		55.9791	129		55.9791	106		55.9791	102		55.9791	68
		56.0054	90		56.0054	99		56.0054	111		56.0054	86		56.0054	71
		56.0316	108		56.0316	112		56.0316	115		56.0316	108		56.0316	61
		56.0579	89		56.0579	129		56.0579	115		56.0579	86		56.0579	89
		56.0842	99		56.0842	104		56.0842	117		56.0842	95		56.0842	66
		56.1104	103		56.1104	128		56.1104	123		56.1104	84		56.1104	53
		56.1367	104		56.1367	119		56.1367	118		56.1367	99		56.1367	73
		56.1629	94		56.1629	104		56.1629	86		56.1629	87		56.1629	78
		56.1892	68		56.1892	111		56.1892	99		56.1892	77		56.1892	48
		56.2155	102		56.2155	129		56.2155	119		56.2155	81		56.2155	66
		56.2417	68		56.2417	98		56.2417	127		56.2417	102		56.2417	65
		56.268	92		56.268	122		56.268	125		56.268	90		56.268	83
		56.2942	102		56.2942	114		56.2942	103		56.2942	88		56.2942	73
		56.3205	94		56.3205	104		56.3205	100		56.3205	107		56.3205	64
		56.3468	102		56.3468	91		56.3468	118		56.3468	108		56.3468	64
		56.373	98		56.373	116		56.373	114		56.373	101		56.373	80
		56.3993	100		56.3993	121		56.3993	113		56.3993	73		56.3993	86
		56.4255	102		56.4255	112		56.4255	131		56.4255	117		56.4255	67
		56.4518	100		56.4518	101		56.4518	130		56.4518	80		56.4518	64
		56.4781	89		56.4781	86		56.4781	136		56.4781	86		56.4781	55
		56.5043	94		56.5043	97		56.5043	115		56.5043	112		56.5043	75
		56.5306	69		56.5306	117		56.5306	104		56.5306	81		56.5306	53
		56.5569	86		56.5569	97		56.5569	124		56.5569	83		56.5569	55
		56.5831	100		56.5831	110		56.5831	107		56.5831	93		56.5831	65
		56.6094	78		56.6094	112		56.6094	107		56.6094	115		56.6094	69
		56.6356	94		56.6356	109		56.6356	114		56.6356	90		56.6356	70
		56.6619	89		56.6619	116		56.6619	133		56.6619	93		56.6619	66
		56.6882	85		56.6882	122		56.6882	131		56.6882	93		56.6882	56
		56.7144	94		56.7144	121		56.7144	125		56.7144	89		56.7144	75
		56.7407	95		56.7407	117		56.7407	115		56.7407	86		56.7407	63
		56.7669	78		56.7669	101		56.7669	108		56.7669	84		56.7669	56
		56.7932	95		56.7932	101		56.7932	112		56.7932	75		56.7932	66
		56.8195	100		56.8195	113		56.8195	101		56.8195	82		56.8195	76
		56.8457	111		56.8457	102		56.8457	112		56.8457	88		56.8457	64
		56.872	91		56.872	103		56.872	108		56.872	99		56.872	71
		56.8982	90		56.8982	122		56.8982	113		56.8982	95		56.8982	86
		56.9245	80		56.9245	84		56.9245	96		56.9245	86		56.9245	73
		56.9508	83		56.9508	87		56.9508	132		56.9508	98		56.9508	63
		56.977	110		56.977	105		56.977	115		56.977	87		56.977	61
		57.0033	81		57.0033	101		57.0033	118		57.0033	98		57.0033	64
		57.0295	79		57.0295	118		57.0295	112		57.0295	100		57.0295	64
		57.0558	96		57.0558	112		57.0558	97		57.0558	116		57.0558	50
		57.0821	79		57.0821	103		57.0821	113		57.0821	99		57.0821	52
		57.1083	71		57.1083	113		57.1083	112		57.1083	94		57.1083	51
		57.1346	88		57.1346	106		57.1346	91		57.1346	104		57.1346	70
		57.1608	106		57.1608	116		57.1608	122		57.1608	101		57.1608	76
		57.1871	91		57.1871	114		57.1871	117		57.1871	109		57.1871	68
		57.2134	82		57.2134	106		57.2134	98		57.2134	96		57.2134	59
		57.2396	84		57.2396	101		57.2396	108		57.2396	88		57.2396	68
		57.2659	87		57.2659	105		57.2659	130		57.2659	103		57.2659	78
		57.2921	105		57.2921	107		57.2921	104		57.2921	101		57.2921	58
		57.3184	88		57.3184	108		57.3184	114		57.3184	85		57.3184	69
		57.3447	101		57.3447	112		57.3447	122		57.3447	97		57.3447	84
		57.3709	76		57.3709	113		57.3709	104		57.3709	81		57.3709	72
		57.3972	92		57.3972	90		57.3972	118		57.3972	83		57.3972	53
		57.4235	97		57.4235	117		57.4235	105		57.4235	83		57.4235	57
		57.4497	89		57.4497	100		57.4497	105		57.4497	97		57.4497	61
		57.476	79		57.476	121		57.476	112		57.476	99		57.476	53
		57.5022	95		57.5022	119		57.5022	92		57.5022	71		57.5022	66
		57.5285	109		57.5285	138		57.5285	137		57.5285	105		57.5285	61
		57.5548	104		57.5548	120		57.5548	122		57.5548	86		57.5548	76
		57.581	105		57.581	98		57.581	114		57.581	88		57.581	88
		57.6073	82		57.6073	114		57.6073	103		57.6073	93		57.6073	46
		57.6335	97		57.6335	99		57.6335	96		57.6335	97		57.6335	63
		57.6598	102		57.6598	132		57.6598	104		57.6598	94		57.6598	71
		57.6861	86		57.6861	92		57.6861	121		57.6861	105		57.6861	67
		57.7123	106		57.7123	116		57.7123	102		57.7123	107		57.7123	68
		57.7386	80		57.7386	103		57.7386	106		57.7386	87		57.7386	69
		57.7648	86		57.7648	106		57.7648	121		57.7648	103		57.7648	70
		57.7911	92		57.7911	100		57.7911	101		57.7911	100		57.7911	52
		57.8174	80		57.8174	101		57.8174	115		57.8174	106		57.8174	76
		57.8436	95		57.8436	117		57.8436	98		57.8436	98		57.8436	59
		57.8699	86		57.8699	125		57.8699	132		57.8699	90		57.8699	73
		57.8961	81		57.8961	112		57.8961	114		57.8961	93		57.8961	65
		57.9224	95		57.9224	89		57.9224	130		57.9224	96		57.9224	63
		57.9487	80		57.9487	87		57.9487	110		57.9487	90		57.9487	62
		57.9749	69		57.9749	108		57.9749	102		57.9749	107		57.9749	71
		58.0012	92		58.0012	112		58.0012	93		58.0012	100		58.0012	54
		58.0274	84		58.0274	117		58.0274	100		58.0274	94		58.0274	79
		58.0537	84		58.0537	114		58.0537	130		58.0537	100		58.0537	51
		58.08	98		58.08	111		58.08	103		58.08	84		58.08	53
		58.1062	98		58.1062	108		58.1062	117		58.1062	99		58.1062	62
		58.1325	78		58.1325	114		58.1325	122		58.1325	94		58.1325	53
		58.1587	77		58.1587	121		58.1587	122		58.1587	84		58.1587	67
		58.185	98		58.185	115		58.185	119		58.185	91		58.185	73
		58.2113	100		58.2113	124		58.2113	130		58.2113	92		58.2113	50
		58.2375	96		58.2375	105		58.2375	115		58.2375	100		58.2375	72
		58.2638	73		58.2638	115		58.2638	121		58.2638	75		58.2638	70
		58.29	82		58.29	103		58.29	123		58.29	107		58.29	68
		58.3163	90		58.3163	126		58.3163	119		58.3163	77		58.3163	60
		58.3426	71		58.3426	100		58.3426	92		58.3426	96		58.3426	67
		58.3688	93		58.3688	108		58.3688	143		58.3688	88		58.3688	42
		58.3951	90		58.3951	104		58.3951	101		58.3951	86		58.3951	67
		58.4214	92		58.4214	94		58.4214	129		58.4214	81		58.4214	73
		58.4476	94		58.4476	123		58.4476	121		58.4476	102		58.4476	73
		58.4739	97		58.4739	113		58.4739	108		58.4739	100		58.4739	66
		58.5001	96		58.5001	103		58.5001	112		58.5001	99		58.5001	69
		58.5264	92		58.5264	104		58.5264	110		58.5264	95		58.5264	73
		58.5527	96		58.5527	87		58.5527	104		58.5527	85		58.5527	52
		58.5789	78		58.5789	119		58.5789	110		58.5789	81		58.5789	41
		58.6052	93		58.6052	106		58.6052	106		58.6052	100		58.6052	74
		58.6314	97		58.6314	118		58.6314	108		58.6314	73		58.6314	74
		58.6577	76		58.6577	121		58.6577	117		58.6577	84		58.6577	56
		58.684	94		58.684	104		58.684	118		58.684	93		58.684	70
		58.7102	91		58.7102	93		58.7102	110		58.7102	88		58.7102	53
		58.7365	87		58.7365	122		58.7365	110		58.7365	101		58.7365	53
		58.7627	84		58.7627	105		58.7627	122		58.7627	93		58.7627	52
		58.789	115		58.789	114		58.789	124		58.789	79		58.789	68
		58.8153	94		58.8153	102		58.8153	110		58.8153	117		58.8153	59
		58.8415	73		58.8415	96		58.8415	113		58.8415	86		58.8415	60
		58.8678	101		58.8678	108		58.8678	122		58.8678	101		58.8678	61
		58.894	92		58.894	124		58.894	111		58.894	104		58.894	71
		58.9203	94		58.9203	118		58.9203	99		58.9203	91		58.9203	50
		58.9466	94		58.9466	99		58.9466	119		58.9466	81		58.9466	65
		58.9728	116		58.9728	105		58.9728	117		58.9728	95		58.9728	67
		58.9991	87		58.9991	99		58.9991	110		58.9991	95		58.9991	60
		59.0253	73		59.0253	96		59.0253	104		59.0253	104		59.0253	66
		59.0516	91		59.0516	117		59.0516	113		59.0516	86		59.0516	58
		59.0779	84		59.0779	108		59.0779	98		59.0779	89		59.0779	70
		59.1041	78		59.1041	121		59.1041	125		59.1041	94		59.1041	76
		59.1304	75		59.1304	105		59.1304	97		59.1304	121		59.1304	59
		59.1566	90		59.1566	118		59.1566	140		59.1566	111		59.1566	55
		59.1829	86		59.1829	116		59.1829	118		59.1829	80		59.1829	77
		59.2092	85		59.2092	128		59.2092	103		59.2092	96		59.2092	76
		59.2354	96		59.2354	102		59.2354	122		59.2354	94		59.2354	58
		59.2617	75		59.2617	111		59.2617	120		59.2617	101		59.2617	82
		59.288	67		59.288	110		59.288	118		59.288	95		59.288	84
		59.3142	114		59.3142	114		59.3142	98		59.3142	93		59.3142	73
		59.3405	81		59.3405	130		59.3405	105		59.3405	81		59.3405	52
		59.3667	86		59.3667	115		59.3667	132		59.3667	98		59.3667	76
		59.393	104		59.393	120		59.393	116		59.393	114		59.393	66
		59.4193	89		59.4193	132		59.4193	121		59.4193	101		59.4193	63
		59.4455	91		59.4455	116		59.4455	102		59.4455	89		59.4455	80
		59.4718	92		59.4718	110		59.4718	98		59.4718	87		59.4718	55
		59.498	76		59.498	107		59.498	99		59.498	84		59.498	61
		59.5243	76		59.5243	121		59.5243	116		59.5243	91		59.5243	82
		59.5506	84		59.5506	113		59.5506	109		59.5506	83		59.5506	75
		59.5768	81		59.5768	108		59.5768	116		59.5768	91		59.5768	52
		59.6031	87		59.6031	114		59.6031	129		59.6031	108		59.6031	76
		59.6293	81		59.6293	102		59.6293	103		59.6293	110		59.6293	55
		59.6556	92		59.6556	102		59.6556	99		59.6556	99		59.6556	81
		59.6819	103		59.6819	103		59.6819	113		59.6819	97		59.6819	59
		59.7081	79		59.7081	112		59.7081	135		59.7081	85		59.7081	64
		59.7344	87		59.7344	123		59.7344	96		59.7344	89		59.7344	71
		59.7606	86		59.7606	113		59.7606	120		59.7606	73		59.7606	42
		59.7869	73		59.7869	95		59.7869	125		59.7869	104		59.7869	64
		59.8132	80		59.8132	119		59.8132	107		59.8132	92		59.8132	75
		59.8394	93		59.8394	116		59.8394	115		59.8394	104		59.8394	77
		59.8657	91		59.8657	119		59.8657	113		59.8657	86		59.8657	83
		59.8919	76		59.8919	108		59.8919	100		59.8919	86		59.8919	68
		59.9182	69		59.9182	100		59.9182	93		59.9182	97		59.9182	69
		59.9445	84		59.9445	113		59.9445	119		59.9445	83		59.9445	67
		59.9707	81		59.9707	126		59.9707	106		59.9707	82		59.9707	59
		59.997	72		59.997	118		59.997	83		59.997	93		59.997	54
		60.0232	81		60.0232	112		60.0232	90		60.0232	76		60.0232	63
		60.0495	103		60.0495	103		60.0495	120		60.0495	78		60.0495	59
		60.0758	76		60.0758	81		60.0758	103		60.0758	90		60.0758	60
		60.102	91		60.102	113		60.102	97		60.102	85		60.102	55
		60.1283	85		60.1283	125		60.1283	91		60.1283	76		60.1283	52
		60.1545	78		60.1545	114		60.1545	120		60.1545	93		60.1545	51
		60.1808	99		60.1808	117		60.1808	98		60.1808	76		60.1808	62
		60.2071	80		60.2071	101		60.2071	90		60.2071	86		60.2071	79
		60.2333	82		60.2333	110		60.2333	103		60.2333	72		60.2333	52
		60.2596	103		60.2596	112		60.2596	99		60.2596	73		60.2596	58
		60.2859	75		60.2859	101		60.2859	105		60.2859	86		60.2859	67
		60.3121	79		60.3121	112		60.3121	76		60.3121	79		60.3121	56
		60.3384	67		60.3384	115		60.3384	100		60.3384	86		60.3384	52
		60.3646	75		60.3646	82		60.3646	85		60.3646	72		60.3646	77
		60.3909	85		60.3909	108		60.3909	98		60.3909	93		60.3909	61
		60.4172	77		60.4172	124		60.4172	101		60.4172	84		60.4172	77
		60.4434	78		60.4434	101		60.4434	103		60.4434	84		60.4434	58
		60.4697	92		60.4697	138		60.4697	96		60.4697	72		60.4697	83
		60.4959	85		60.4959	115		60.4959	96		60.4959	86		60.4959	74
		60.5222	99		60.5222	109		60.5222	90		60.5222	79		60.5222	64
		60.5485	70		60.5485	104		60.5485	110		60.5485	82		60.5485	59
		60.5747	79		60.5747	111		60.5747	103		60.5747	87		60.5747	58
		60.601	77		60.601	105		60.601	119		60.601	92		60.601	63
		60.6272	117		60.6272	118		60.6272	79		60.6272	88		60.6272	75
		60.6535	82		60.6535	107		60.6535	91		60.6535	65		60.6535	69
		60.6798	97		60.6798	99		60.6798	93		60.6798	85		60.6798	65
		60.706	93		60.706	98		60.706	113		60.706	84		60.706	58
		60.7323	78		60.7323	91		60.7323	94		60.7323	82		60.7323	53
		60.7585	87		60.7585	115		60.7585	116		60.7585	73		60.7585	73
		60.7848	92		60.7848	113		60.7848	106		60.7848	81		60.7848	54
		60.8111	70		60.8111	114		60.8111	110		60.8111	82		60.8111	76
		60.8373	100		60.8373	112		60.8373	124		60.8373	87		60.8373	63
		60.8636	78		60.8636	116		60.8636	109		60.8636	83		60.8636	67
		60.8898	72		60.8898	110		60.8898	120		60.8898	108		60.8898	62
		60.9161	86		60.9161	106		60.9161	99		60.9161	91		60.9161	56
		60.9424	96		60.9424	128		60.9424	114		60.9424	95		60.9424	80
		60.9686	110		60.9686	120		60.9686	83		60.9686	83		60.9686	72
		60.9949	98		60.9949	106		60.9949	119		60.9949	98		60.9949	66
		61.0211	82		61.0211	110		61.0211	107		61.0211	88		61.0211	51
		61.0474	97		61.0474	130		61.0474	119		61.0474	82		61.0474	62
		61.0737	85		61.0737	104		61.0737	114		61.0737	81		61.0737	68
		61.0999	113		61.0999	112		61.0999	107		61.0999	78		61.0999	76
		61.1262	79		61.1262	131		61.1262	112		61.1262	93		61.1262	60
		61.1525	107		61.1525	109		61.1525	112		61.1525	91		61.1525	75
		61.1787	89		61.1787	110		61.1787	113		61.1787	91		61.1787	58
		61.205	79		61.205	126		61.205	100		61.205	79		61.205	62
		61.2312	78		61.2312	123		61.2312	115		61.2312	88		61.2312	67
		61.2575	79		61.2575	116		61.2575	90		61.2575	81		61.2575	66
		61.2838	107		61.2838	115		61.2838	111		61.2838	95		61.2838	52
		61.31	87		61.31	120		61.31	104		61.31	99		61.31	70
		61.3363	84		61.3363	121		61.3363	104		61.3363	92		61.3363	76
		61.3625	93		61.3625	113		61.3625	87		61.3625	77		61.3625	61
		61.3888	84		61.3888	110		61.3888	129		61.3888	94		61.3888	71
		61.4151	89		61.4151	109		61.4151	112		61.4151	84		61.4151	59
		61.4413	92		61.4413	108		61.4413	101		61.4413	79		61.4413	61
		61.4676	88		61.4676	98		61.4676	127		61.4676	105		61.4676	53
		61.4938	94		61.4938	123		61.4938	112		61.4938	104		61.4938	70
		61.5201	74		61.5201	109		61.5201	101		61.5201	91		61.5201	71
		61.5464	73		61.5464	115		61.5464	114		61.5464	116		61.5464	50
		61.5726	97		61.5726	114		61.5726	109		61.5726	84		61.5726	55
		61.5989	109		61.5989	99		61.5989	89		61.5989	98		61.5989	55
		61.6251	92		61.6251	106		61.6251	106		61.6251	80		61.6251	70
		61.6514	88		61.6514	113		61.6514	130		61.6514	78		61.6514	69
		61.6777	100		61.6777	101		61.6777	119		61.6777	78		61.6777	60
		61.7039	102		61.7039	97		61.7039	112		61.7039	95		61.7039	60
		61.7302	88		61.7302	107		61.7302	116		61.7302	80		61.7302	45
		61.7564	85		61.7564	93		61.7564	110		61.7564	82		61.7564	48
		61.7827	101		61.7827	131		61.7827	127		61.7827	99		61.7827	60
		61.809	73		61.809	106		61.809	106		61.809	89		61.809	67
		61.8352	81		61.8352	114		61.8352	90		61.8352	91		61.8352	47
		61.8615	100		61.8615	114		61.8615	107		61.8615	102		61.8615	69
		61.8877	92		61.8877	94		61.8877	103		61.8877	76		61.8877	56
		61.914	95		61.914	108		61.914	120		61.914	88		61.914	69
		61.9403	83		61.9403	108		61.9403	119		61.9403	80		61.9403	60
		61.9665	95		61.9665	107		61.9665	104		61.9665	102		61.9665	68
		61.9928	91		61.9928	123		61.9928	94		61.9928	97		61.9928	53
		62.019	101		62.019	97		62.019	104		62.019	103		62.019	71
		62.0453	99		62.0453	113		62.0453	103		62.0453	90		62.0453	60
		62.0716	113		62.0716	101		62.0716	115		62.0716	84		62.0716	70
		62.0978	97		62.0978	111		62.0978	119		62.0978	91		62.0978	70
		62.1241	87		62.1241	124		62.1241	124		62.1241	92		62.1241	66
		62.1504	89		62.1504	128		62.1504	108		62.1504	78		62.1504	70
		62.1766	92		62.1766	112		62.1766	120		62.1766	99		62.1766	88
		62.2029	98		62.2029	107		62.2029	131		62.2029	107		62.2029	67
		62.2291	104		62.2291	126		62.2291	120		62.2291	101		62.2291	76
		62.2554	101		62.2554	104		62.2554	121		62.2554	101		62.2554	66
		62.2817	83		62.2817	125		62.2817	128		62.2817	97		62.2817	69
		62.3079	94		62.3079	116		62.3079	95		62.3079	94		62.3079	56
		62.3342	110		62.3342	128		62.3342	122		62.3342	107		62.3342	74
		62.3604	106		62.3604	112		62.3604	102		62.3604	103		62.3604	89
		62.3867	103		62.3867	130		62.3867	96		62.3867	100		62.3867	80
		62.413	111		62.413	116		62.413	138		62.413	116		62.413	74
		62.4392	99		62.4392	118		62.4392	144		62.4392	104		62.4392	54
		62.4655	124		62.4655	121		62.4655	136		62.4655	107		62.4655	85
		62.4917	95		62.4917	115		62.4917	134		62.4917	103		62.4917	62
		62.518	95		62.518	153		62.518	111		62.518	90		62.518	78
		62.5443	120		62.5443	138		62.5443	129		62.5443	99		62.5443	94
		62.5705	97		62.5705	109		62.5705	120		62.5705	99		62.5705	74
		62.5968	102		62.5968	140		62.5968	131		62.5968	97		62.5968	86
		62.623	112		62.623	127		62.623	121		62.623	117		62.623	82
		62.6493	135		62.6493	145		62.6493	131		62.6493	126		62.6493	80
		62.6756	123		62.6756	145		62.6756	131		62.6756	99		62.6756	81
		62.7018	126		62.7018	159		62.7018	160		62.7018	126		62.7018	91
		62.7281	144		62.7281	152		62.7281	149		62.7281	112		62.7281	94
		62.7543	124		62.7543	133		62.7543	173		62.7543	153		62.7543	95
		62.7806	140		62.7806	160		62.7806	154		62.7806	135		62.7806	119
		62.8069	173		62.8069	172		62.8069	193		62.8069	130		62.8069	115
		62.8331	165		62.8331	223		62.8331	213		62.8331	139		62.8331	120
		62.8594	190		62.8594	265		62.8594	311		62.8594	203		62.8594	145
		62.8856	254		62.8856	362		62.8856	406		62.8856	236		62.8856	219
		62.9119	375		62.9119	531		62.9119	562		62.9119	361		62.9119	318
		62.9382	600		62.9382	686		62.9382	656		62.9382	438		62.9382	395
		62.9644	659		62.9644	709		62.9644	555		62.9644	508		62.9644	441
		62.9907	605		62.9907	540		62.9907	393		62.9907	399		62.9907	381
		63.017	407		63.017	404		63.017	297		63.017	294		63.017	294
		63.0432	291		63.0432	319		63.0432	282		63.0432	230		63.0432	190
		63.0695	282		63.0695	304		63.0695	336		63.0695	244		63.0695	190
		63.0957	319		63.0957	370		63.0957	380		63.0957	281		63.0957	238
		63.122	335		63.122	421		63.122	386		63.122	305		63.122	297
		63.1483	401		63.1483	357		63.1483	308		63.1483	291		63.1483	270
		63.1745	311		63.1745	313		63.1745	273		63.1745	248		63.1745	179
		63.2008	208		63.2008	219		63.2008	204		63.2008	181		63.2008	161
		63.227	161		63.227	162		63.227	163		63.227	149		63.227	120
		63.2533	120		63.2533	152		63.2533	141		63.2533	124		63.2533	103
		63.2796	114		63.2796	129		63.2796	130		63.2796	128		63.2796	84
		63.3058	103		63.3058	138		63.3058	99		63.3058	108		63.3058	88
		63.3321	104		63.3321	127		63.3321	124		63.3321	100		63.3321	72
		63.3583	108		63.3583	120		63.3583	128		63.3583	115		63.3583	94
		63.3846	101		63.3846	97		63.3846	99		63.3846	104		63.3846	81
		63.4109	91		63.4109	124		63.4109	110		63.4109	76		63.4109	88
		63.4371	80		63.4371	102		63.4371	122		63.4371	92		63.4371	59
		63.4634	114		63.4634	109		63.4634	112		63.4634	96		63.4634	78
		63.4896	85		63.4896	114		63.4896	111		63.4896	91		63.4896	75
		63.5159	94		63.5159	104		63.5159	108		63.5159	80		63.5159	73
		63.5422	95		63.5422	116		63.5422	102		63.5422	98		63.5422	71
		63.5684	89		63.5684	107		63.5684	110		63.5684	105		63.5684	74
		63.5947	92		63.5947	106		63.5947	110		63.5947	100		63.5947	60
		63.6209	94		63.6209	115		63.6209	112		63.6209	100		63.6209	64
		63.6472	78		63.6472	103		63.6472	93		63.6472	97		63.6472	64
		63.6735	87		63.6735	101		63.6735	116		63.6735	90		63.6735	62
		63.6997	61		63.6997	108		63.6997	128		63.6997	94		63.6997	67
		63.726	96		63.726	101		63.726	100		63.726	80		63.726	65
		63.7522	97		63.7522	136		63.7522	97		63.7522	82		63.7522	59
		63.7785	94		63.7785	95		63.7785	112		63.7785	94		63.7785	78
		63.8048	95		63.8048	105		63.8048	120		63.8048	81		63.8048	55
		63.831	86		63.831	82		63.831	111		63.831	82		63.831	65
		63.8573	100		63.8573	96		63.8573	116		63.8573	92		63.8573	79
		63.8835	89		63.8835	109		63.8835	90		63.8835	86		63.8835	85
		63.9098	70		63.9098	89		63.9098	105		63.9098	100		63.9098	69
		63.9361	86		63.9361	107		63.9361	102		63.9361	99		63.9361	59
		63.9623	103		63.9623	98		63.9623	102		63.9623	78		63.9623	62
		63.9886	101		63.9886	115		63.9886	90		63.9886	95		63.9886	46
		64.0149	89		64.0149	103		64.0149	106		64.0149	92		64.0149	58
		64.0411	85		64.0411	86		64.0411	97		64.0411	88		64.0411	59
		64.0674	106		64.0674	101		64.0674	92		64.0674	75		64.0674	59
		64.0936	75		64.0936	91		64.0936	111		64.0936	90		64.0936	50
		64.1199	93		64.1199	105		64.1199	111		64.1199	92		64.1199	53
		64.1462	104		64.1462	102		64.1462	110		64.1462	84		64.1462	64
		64.1724	86		64.1724	90		64.1724	101		64.1724	71		64.1724	66
		64.1987	90		64.1987	78		64.1987	92		64.1987	85		64.1987	59
		64.2249	60		64.2249	82		64.2249	90		64.2249	90		64.2249	72
		64.2512	115		64.2512	104		64.2512	82		64.2512	90		64.2512	66
		64.2775	90		64.2775	104		64.2775	101		64.2775	87		64.2775	74
		64.3037	91		64.3037	85		64.3037	100		64.3037	95		64.3037	57
		64.33	79		64.33	93		64.33	102		64.33	90		64.33	60
		64.3562	94		64.3562	93		64.3562	83		64.3562	82		64.3562	50
		64.3825	81		64.3825	113		64.3825	103		64.3825	86		64.3825	70
		64.4088	79		64.4088	81		64.4088	94		64.4088	83		64.4088	65
		64.435	90		64.435	103		64.435	94		64.435	99		64.435	66
		64.4613	63		64.4613	84		64.4613	124		64.4613	72		64.4613	68
		64.4875	85		64.4875	82		64.4875	75		64.4875	84		64.4875	62
		64.5138	87		64.5138	94		64.5138	96		64.5138	96		64.5138	55
		64.5401	89		64.5401	116		64.5401	77		64.5401	81		64.5401	62
		64.5663	72		64.5663	98		64.5663	114		64.5663	76		64.5663	58
		64.5926	87		64.5926	96		64.5926	108		64.5926	82		64.5926	45
		64.6188	79		64.6188	99		64.6188	86		64.6188	84		64.6188	54
		64.6451	71		64.6451	111		64.6451	99		64.6451	98		64.6451	65
		64.6714	86		64.6714	109		64.6714	97		64.6714	88		64.6714	63
		64.6976	84		64.6976	85		64.6976	97		64.6976	70		64.6976	75
		64.7239	76		64.7239	89		64.7239	111		64.7239	91		64.7239	58
		64.7501	77		64.7501	93		64.7501	104		64.7501	96		64.7501	63
		64.7764	94		64.7764	92		64.7764	122		64.7764	78		64.7764	50
		64.8027	84		64.8027	88		64.8027	102		64.8027	87		64.8027	50
		64.8289	75		64.8289	82		64.8289	92		64.8289	74		64.8289	69
		64.8552	74		64.8552	100		64.8552	104		64.8552	65		64.8552	47
		64.8815	67		64.8815	75		64.8815	97		64.8815	73		64.8815	54
		64.9077	82		64.9077	100		64.9077	93		64.9077	71		64.9077	54
		64.934	91		64.934	93		64.934	122		64.934	78		64.934	51
		64.9602	74		64.9602	92		64.9602	110		64.9602	77		64.9602	65
		64.9865	63		64.9865	95		64.9865	113		64.9865	83		64.9865	59
		65.0128	76		65.0128	100		65.0128	110		65.0128	86		65.0128	75
		65.039	70		65.039	98		65.039	82		65.039	83		65.039	48
		65.0653	83		65.0653	99		65.0653	98		65.0653	98		65.0653	54
		65.0915	71		65.0915	78		65.0915	113		65.0915	105		65.0915	59
		65.1178	82		65.1178	99		65.1178	113		65.1178	87		65.1178	64
		65.1441	75		65.1441	95		65.1441	102		65.1441	101		65.1441	51
		65.1703	89		65.1703	84		65.1703	101		65.1703	66		65.1703	65
		65.1966	78		65.1966	115		65.1966	83		65.1966	89		65.1966	62
		65.2228	59		65.2228	97		65.2228	105		65.2228	71		65.2228	75
		65.2491	79		65.2491	82		65.2491	106		65.2491	97		65.2491	70
		65.2754	75		65.2754	94		65.2754	92		65.2754	79		65.2754	64
		65.3016	71		65.3016	80		65.3016	90		65.3016	72		65.3016	58
		65.3279	89		65.3279	114		65.3279	88		65.3279	83		65.3279	53
		65.3541	77		65.3541	97		65.3541	91		65.3541	92		65.3541	60
		65.3804	77		65.3804	100		65.3804	97		65.3804	85		65.3804	66
		65.4067	80		65.4067	97		65.4067	100		65.4067	90		65.4067	65
		65.4329	77		65.4329	96		65.4329	117		65.4329	86		65.4329	65
		65.4592	93		65.4592	111		65.4592	83		65.4592	87		65.4592	63
		65.4854	62		65.4854	76		65.4854	105		65.4854	88		65.4854	71
		65.5117	54		65.5117	88		65.5117	115		65.5117	81		65.5117	49
		65.538	76		65.538	112		65.538	106		65.538	84		65.538	61
		65.5642	85		65.5642	97		65.5642	127		65.5642	76		65.5642	67
		65.5905	77		65.5905	89		65.5905	90		65.5905	92		65.5905	35
		65.6167	81		65.6167	102		65.6167	110		65.6167	80		65.6167	57
		65.643	86		65.643	75		65.643	104		65.643	73		65.643	50
		65.6693	62		65.6693	104		65.6693	91		65.6693	106		65.6693	60
		65.6955	76		65.6955	83		65.6955	108		65.6955	70		65.6955	54
		65.7218	85		65.7218	85		65.7218	93		65.7218	81		65.7218	60
		65.748	79		65.748	97		65.748	109		65.748	102		65.748	60
		65.7743	88		65.7743	89		65.7743	115		65.7743	78		65.7743	49
		65.8006	65		65.8006	106		65.8006	96		65.8006	110		65.8006	57
		65.8268	80		65.8268	105		65.8268	86		65.8268	74		65.8268	67
		65.8531	74		65.8531	92		65.8531	82		65.8531	57		65.8531	76
		65.8794	81		65.8794	90		65.8794	95		65.8794	94		65.8794	77
		65.9056	79		65.9056	95		65.9056	117		65.9056	67		65.9056	50
		65.9319	88		65.9319	118		65.9319	96		65.9319	83		65.9319	55
		65.9581	80		65.9581	109		65.9581	95		65.9581	81		65.9581	50
		65.9844	90		65.9844	118		65.9844	99		65.9844	82		65.9844	67
		66.0107	77		66.0107	97		66.0107	102		66.0107	89		66.0107	61
		66.0369	73		66.0369	99		66.0369	108		66.0369	89		66.0369	57
		66.0632	84		66.0632	85		66.0632	97		66.0632	105		66.0632	65
		66.0894	80		66.0894	106		66.0894	123		66.0894	109		66.0894	51
		66.1157	75		66.1157	99		66.1157	94		66.1157	84		66.1157	65
		66.142	65		66.142	96		66.142	121		66.142	75		66.142	57
		66.1682	51		66.1682	106		66.1682	97		66.1682	83		66.1682	54
		66.1945	68		66.1945	90		66.1945	114		66.1945	70		66.1945	56
		66.2207	73		66.2207	91		66.2207	121		66.2207	90		66.2207	54
		66.247	77		66.247	96		66.247	110		66.247	81		66.247	55
		66.2733	86		66.2733	87		66.2733	94		66.2733	79		66.2733	66
		66.2995	94		66.2995	113		66.2995	97		66.2995	63		66.2995	61
		66.3258	80		66.3258	101		66.3258	93		66.3258	94		66.3258	49
		66.352	74		66.352	83		66.352	97		66.352	85		66.352	49
		66.3783	62		66.3783	88		66.3783	92		66.3783	99		66.3783	77
		66.4046	82		66.4046	94		66.4046	82		66.4046	84		66.4046	69
		66.4308	72		66.4308	125		66.4308	96		66.4308	80		66.4308	59
		66.4571	76		66.4571	106		66.4571	89		66.4571	88		66.4571	62
		66.4833	77		66.4833	114		66.4833	93		66.4833	70		66.4833	57
		66.5096	65		66.5096	107		66.5096	110		66.5096	70		66.5096	52
		66.5359	74		66.5359	86		66.5359	104		66.5359	71		66.5359	61
		66.5621	76		66.5621	100		66.5621	96		66.5621	81		66.5621	66
		66.5884	69		66.5884	102		66.5884	94		66.5884	70		66.5884	64
		66.6146	66		66.6146	89		66.6146	96		66.6146	83		66.6146	52
		66.6409	94		66.6409	115		66.6409	97		66.6409	93		66.6409	63
		66.6672	82		66.6672	84		66.6672	96		66.6672	93		66.6672	57
		66.6934	96		66.6934	97		66.6934	99		66.6934	88		66.6934	58
		66.7197	79		66.7197	109		66.7197	90		66.7197	74		66.7197	59
		66.746	94		66.746	92		66.746	79		66.746	72		66.746	48
		66.7722	86		66.7722	80		66.7722	94		66.7722	83		66.7722	58
		66.7985	79		66.7985	111		66.7985	104		66.7985	79		66.7985	60
		66.8247	87		66.8247	105		66.8247	99		66.8247	93		66.8247	66
		66.851	90		66.851	92		66.851	98		66.851	91		66.851	64
		66.8773	94		66.8773	94		66.8773	102		66.8773	72		66.8773	47
		66.9035	63		66.9035	88		66.9035	94		66.9035	81		66.9035	70
		66.9298	72		66.9298	92		66.9298	92		66.9298	81		66.9298	49
		66.956	68		66.956	92		66.956	101		66.956	106		66.956	52
		66.9823	85		66.9823	94		66.9823	120		66.9823	74		66.9823	62
		67.0086	72		67.0086	90		67.0086	104		67.0086	84		67.0086	46
		67.0348	93		67.0348	119		67.0348	110		67.0348	88		67.0348	64
		67.0611	78		67.0611	98		67.0611	90		67.0611	76		67.0611	74
		67.0873	83		67.0873	99		67.0873	101		67.0873	81		67.0873	63
		67.1136	65		67.1136	94		67.1136	95		67.1136	69		67.1136	50
		67.1399	82		67.1399	114		67.1399	106		67.1399	79		67.1399	59
		67.1661	82		67.1661	88		67.1661	130		67.1661	80		67.1661	54
		67.1924	78		67.1924	108		67.1924	97		67.1924	86		67.1924	51
		67.2186	87		67.2186	97		67.2186	107		67.2186	72		67.2186	61
		67.2449	67		67.2449	106		67.2449	98		67.2449	76		67.2449	66
		67.2712	77		67.2712	132		67.2712	109		67.2712	94		67.2712	55
		67.2974	75		67.2974	96		67.2974	104		67.2974	75		67.2974	54
		67.3237	77		67.3237	84		67.3237	97		67.3237	74		67.3237	59
		67.3499	84		67.3499	85		67.3499	104		67.3499	78		67.3499	50
		67.3762	103		67.3762	91		67.3762	103		67.3762	94		67.3762	62
		67.4025	67		67.4025	103		67.4025	111		67.4025	82		67.4025	55
		67.4287	63		67.4287	121		67.4287	90		67.4287	102		67.4287	62
		67.455	82		67.455	98		67.455	110		67.455	96		67.455	58
		67.4812	97		67.4812	104		67.4812	106		67.4812	93		67.4812	59
		67.5075	86		67.5075	116		67.5075	95		67.5075	77		67.5075	75
		67.5338	77		67.5338	96		67.5338	110		67.5338	84		67.5338	59
		67.56	79		67.56	113		67.56	81		67.56	72		67.56	57
		67.5863	83		67.5863	103		67.5863	97		67.5863	92		67.5863	59
		67.6125	70		67.6125	94		67.6125	104		67.6125	83		67.6125	50
		67.6388	73		67.6388	108		67.6388	98		67.6388	81		67.6388	55
		67.6651	82		67.6651	93		67.6651	109		67.6651	88		67.6651	64
		67.6913	70		67.6913	111		67.6913	98		67.6913	88		67.6913	49
		67.7176	92		67.7176	80		67.7176	106		67.7176	87		67.7176	51
		67.7439	70		67.7439	87		67.7439	109		67.7439	102		67.7439	45
		67.7701	104		67.7701	102		67.7701	125		67.7701	88		67.7701	52
		67.7964	77		67.7964	100		67.7964	98		67.7964	95		67.7964	51
		67.8226	75		67.8226	107		67.8226	98		67.8226	89		67.8226	56
		67.8489	96		67.8489	98		67.8489	110		67.8489	95		67.8489	65
		67.8752	73		67.8752	96		67.8752	112		67.8752	92		67.8752	42
		67.9014	75		67.9014	100		67.9014	93		67.9014	91		67.9014	77
		67.9277	81		67.9277	108		67.9277	90		67.9277	106		67.9277	52
		67.9539	68		67.9539	98		67.9539	90		67.9539	98		67.9539	57
		67.9802	82		67.9802	120		67.9802	101		67.9802	92		67.9802	54
		68.0065	89		68.0065	101		68.0065	98		68.0065	79		68.0065	46
		68.0327	95		68.0327	97		68.0327	94		68.0327	91		68.0327	61
		68.059	66		68.059	121		68.059	93		68.059	74		68.059	59
		68.0852	99		68.0852	93		68.0852	112		68.0852	79		68.0852	63
		68.1115	98		68.1115	87		68.1115	101		68.1115	94		68.1115	48
		68.1378	93		68.1378	112		68.1378	129		68.1378	91		68.1378	55
		68.164	83		68.164	84		68.164	89		68.164	79		68.164	50
		68.1903	97		68.1903	74		68.1903	100		68.1903	85		68.1903	47
		68.2165	78		68.2165	110		68.2165	79		68.2165	109		68.2165	48
		68.2428	73		68.2428	88		68.2428	106		68.2428	86		68.2428	66
		68.2691	74		68.2691	104		68.2691	103		68.2691	87		68.2691	68
		68.2953	97		68.2953	130		68.2953	99		68.2953	71		68.2953	67
		68.3216	81		68.3216	84		68.3216	99		68.3216	98		68.3216	58
		68.3478	94		68.3478	101		68.3478	92		68.3478	84		68.3478	55
		68.3741	81		68.3741	84		68.3741	106		68.3741	82		68.3741	56
		68.4004	96		68.4004	96		68.4004	86		68.4004	96		68.4004	72
		68.4266	88		68.4266	110		68.4266	100		68.4266	104		68.4266	53
		68.4529	91		68.4529	99		68.4529	107		68.4529	109		68.4529	70
		68.4791	91		68.4791	109		68.4791	120		68.4791	70		68.4791	48
		68.5054	79		68.5054	90		68.5054	118		68.5054	85		68.5054	60
		68.5317	117		68.5317	127		68.5317	96		68.5317	96		68.5317	58
		68.5579	91		68.5579	114		68.5579	119		68.5579	106		68.5579	58
		68.5842	95		68.5842	113		68.5842	100		68.5842	90		68.5842	67
		68.6105	88		68.6105	82		68.6105	108		68.6105	87		68.6105	63
		68.6367	88		68.6367	113		68.6367	129		68.6367	103		68.6367	69
		68.663	88		68.663	99		68.663	108		68.663	106		68.663	55
		68.6892	78		68.6892	87		68.6892	91		68.6892	105		68.6892	54
		68.7155	99		68.7155	90		68.7155	124		68.7155	96		68.7155	54
		68.7418	71		68.7418	124		68.7418	109		68.7418	88		68.7418	60
		68.768	69		68.768	126		68.768	103		68.768	102		68.768	52
		68.7943	106		68.7943	112		68.7943	110		68.7943	107		68.7943	70
		68.8205	79		68.8205	109		68.8205	120		68.8205	95		68.8205	67
		68.8468	101		68.8468	108		68.8468	110		68.8468	89		68.8468	64
		68.8731	85		68.8731	75		68.8731	115		68.8731	81		68.8731	72
		68.8993	92		68.8993	119		68.8993	109		68.8993	95		68.8993	56
		68.9256	93		68.9256	120		68.9256	96		68.9256	94		68.9256	43
		68.9518	86		68.9518	117		68.9518	95		68.9518	84		68.9518	43
		68.9781	96		68.9781	105		68.9781	113		68.9781	100		68.9781	51
		69.0044	88		69.0044	105		69.0044	124		69.0044	117		69.0044	53
		69.0306	84		69.0306	107		69.0306	119		69.0306	90		69.0306	62
		69.0569	86		69.0569	87		69.0569	96		69.0569	86		69.0569	48
		69.0831	75		69.0831	94		69.0831	91		69.0831	78		69.0831	64
		69.1094	86		69.1094	112		69.1094	108		69.1094	94		69.1094	59
		69.1357	83		69.1357	101		69.1357	125		69.1357	95		69.1357	64
		69.1619	81		69.1619	103		69.1619	103		69.1619	92		69.1619	57
		69.1882	88		69.1882	95		69.1882	133		69.1882	97		69.1882	59
		69.2144	69		69.2144	104		69.2144	107		69.2144	97		69.2144	48
		69.2407	94		69.2407	115		69.2407	104		69.2407	82		69.2407	59
		69.267	97		69.267	108		69.267	110		69.267	83		69.267	56
		69.2932	70		69.2932	117		69.2932	135		69.2932	109		69.2932	58
		69.3195	88		69.3195	108		69.3195	123		69.3195	82		69.3195	56
		69.3457	73		69.3457	102		69.3457	120		69.3457	100		69.3457	68
		69.372	76		69.372	122		69.372	87		69.372	92		69.372	63
		69.3983	101		69.3983	115		69.3983	96		69.3983	94		69.3983	54
		69.4245	96		69.4245	102		69.4245	103		69.4245	101		69.4245	62
		69.4508	104		69.4508	98		69.4508	97		69.4508	104		69.4508	63
		69.477	107		69.477	93		69.477	112		69.477	104		69.477	57
		69.5033	93		69.5033	116		69.5033	113		69.5033	93		69.5033	47
		69.5296	94		69.5296	118		69.5296	116		69.5296	73		69.5296	47
		69.5558	94		69.5558	111		69.5558	114		69.5558	99		69.5558	42
		69.5821	73		69.5821	120		69.5821	103		69.5821	86		69.5821	46
		69.6084	87		69.6084	92		69.6084	116		69.6084	86		69.6084	51
		69.6346	85		69.6346	97		69.6346	104		69.6346	101		69.6346	83
		69.6609	68		69.6609	105		69.6609	99		69.6609	79		69.6609	58
		69.6871	77		69.6871	114		69.6871	102		69.6871	77		69.6871	60
		69.7134	77		69.7134	92		69.7134	120		69.7134	87		69.7134	56
		69.7397	77		69.7397	106		69.7397	114		69.7397	88		69.7397	53
		69.7659	81		69.7659	89		69.7659	88		69.7659	95		69.7659	44
		69.7922	99		69.7922	92		69.7922	91		69.7922	108		69.7922	57
		69.8184	100		69.8184	118		69.8184	125		69.8184	93		69.8184	54
		69.8447	96		69.8447	104		69.8447	106		69.8447	94		69.8447	54
		69.871	90		69.871	102		69.871	104		69.871	94		69.871	48
		69.8972	89		69.8972	127		69.8972	106		69.8972	83		69.8972	56
		69.9235	89		69.9235	118		69.9235	108		69.9235	100		69.9235	57
		69.9497	98		69.9497	113		69.9497	118		69.9497	90		69.9497	57
		69.976	95		69.976	113		69.976	113		69.976	91		69.976	55
		70.0023	86		70.0023	116		70.0023	106		70.0023	96		70.0023	67

## Sheet: Fig. 1i
		EM4	EM7	EM24	EM58	EM80
	Potential (VRHE)	Current density (mA cm-2)
	0.05093	-3.37868	-3.52821	-4.32548	-4.11031	-3.70306
	0.04994	-3.40707	-3.55727	-4.35923	-4.13872	-3.72483
	0.04893	-3.43825	-3.58517	-4.38698	-4.16211	-3.75149
	0.04795	-3.46165	-3.61112	-4.41433	-4.19138	-3.77315
	0.04694	-3.4952	-3.64053	-4.44412	-4.21775	-3.79902
	0.04593	-3.52292	-3.671	-4.47533	-4.24464	-3.82397
	0.04493	-3.55345	-3.69772	-4.50488	-4.27254	-3.85116
	0.04392	-3.58042	-3.7226	-4.53365	-4.30131	-3.87349
	0.04292	-3.61607	-3.75508	-4.56414	-4.32658	-3.90602
	0.04191	-3.64179	-3.78216	-4.59201	-4.3553	-3.92811
	0.04091	-3.67237	-3.81421	-4.6264	-4.38313	-3.95244
	0.03992	-3.70603	-3.84156	-4.65182	-4.40824	-3.98239
	0.03892	-3.73491	-3.8731	-4.68531	-4.43622	-4.00628
	0.03793	-3.76572	-3.90529	-4.70869	-4.46715	-4.03104
	0.03692	-3.79801	-3.93214	-4.74838	-4.49753	-4.0549
	0.03593	-3.82863	-3.96564	-4.78159	-4.52787	-4.08146
	0.03493	-3.85392	-3.99721	-4.81173	-4.56245	-4.10701
	0.03393	-3.88547	-4.0263	-4.83968	-4.59063	-4.12968
	0.0329	-3.91934	-4.05681	-4.87536	-4.6181	-4.15653
	0.03191	-3.94914	-4.08276	-4.90904	-4.65037	-4.18235
	0.03092	-3.98372	-4.11984	-4.94091	-4.6754	-4.21414
	0.02993	-4.01626	-4.14775	-4.9722	-4.70767	-4.23788
	0.02893	-4.05273	-4.17665	-5.00725	-4.7338	-4.26405
	0.02794	-4.08563	-4.20602	-5.04015	-4.76025	-4.29242
	0.02693	-4.11581	-4.24023	-5.07493	-4.79299	-4.31911
	0.02592	-4.14882	-4.27015	-5.11089	-4.82415	-4.34701
	0.02492	-4.18404	-4.30046	-5.14873	-4.86023	-4.3735
	0.02393	-4.21996	-4.33817	-5.18528	-4.8901	-4.39964
	0.02294	-4.25957	-4.3743	-5.21924	-4.92578	-4.41984
	0.02194	-4.29903	-4.40462	-5.25284	-4.95435	-4.44778
	0.02094	-4.33475	-4.43289	-5.28958	-4.98933	-4.4699
	0.01992	-4.37213	-4.46902	-5.3147	-5.02014	-4.50854
	0.01891	-4.40679	-4.50267	-5.35659	-5.05504	-4.53318
	0.01791	-4.44365	-4.53892	-5.38862	-5.09033	-4.55695
	0.01692	-4.47934	-4.57238	-5.43114	-5.12024	-4.5858
	0.01592	-4.51911	-4.60753	-5.46144	-5.15868	-4.61673
	0.01492	-4.55841	-4.64217	-5.49968	-5.19232	-4.64314
	0.01392	-4.59197	-4.67469	-5.53462	-5.22592	-4.66711
	0.01292	-4.62891	-4.71137	-5.56795	-5.26011	-4.69289
	0.01192	-4.67147	-4.7422	-5.61157	-5.29524	-4.72362
	0.01093	-4.70838	-4.77801	-5.6423	-5.33101	-4.74426
	0.00992	-4.75153	-4.80915	-5.68317	-5.36516	-4.7801
	0.00893	-4.79024	-4.8535	-5.72224	-5.40379	-4.79975
	0.00793	-4.82848	-4.88582	-5.76621	-5.43346	-4.82848
	0.00691	-4.87226	-4.9181	-5.80441	-5.47528	-4.85607
	0.00591	-4.91447	-4.95258	-5.84061	-5.50353	-4.89136
	0.00491	-4.95321	-4.99477	-5.88148	-5.53898	-4.91651
	0.00392	-4.99342	-5.0228	-5.92055	-5.58036	-4.94178
	0.00292	-5.03409	-5.07116	-5.95521	-5.61774	-4.97428
	0.00192	-5.07953	-5.10529	-5.99584	-5.64851	-5.00489
	0.000913	-5.11623	-5.14178	-6.03955	-5.69017	-5.03237
	-8e-05	-5.16347	-5.17748	-6.07991	-5.72342	-5.05429
	-0.00108	-5.20383	-5.21408	-6.12891	-5.75847	-5.09096
	-0.00208	-5.24883	-5.24955	-6.17038	-5.79054	-5.11784
	-0.00307	-5.29634	-5.29327	-6.20932	-5.8388	-5.14292
	-0.00407	-5.34016	-5.32869	-6.24898	-5.88223	-5.18347
	-0.00506	-5.37907	-5.36821	-6.29924	-5.91952	-5.20375
	-0.00609	-5.42941	-5.40151	-6.33944	-5.95399	-5.24042
	-0.00711	-5.4774	-5.44472	-6.37662	-5.99793	-5.26192
	-0.00809	-5.51961	-5.48396	-6.41934	-6.03338	-5.29697
	-0.0091	-5.57687	-5.52536	-6.46332	-6.06902	-5.32704
	-0.01007	-5.61951	-5.56861	-6.51488	-6.1117	-5.35655
	-0.01108	-5.67229	-5.59936	-6.55587	-6.15391	-5.37424
	-0.0121	-5.7145	-5.64488	-6.60008	-6.19863	-5.41829
	-0.0131	-5.76441	-5.67528	-6.6518	-6.23742	-5.44946
	-0.01409	-5.81251	-5.72934	-6.69503	-6.27704	-5.46616
	-0.01509	-5.86297	-5.76987	-6.7484	-6.32027	-5.50353
	-0.01608	-5.91198	-5.81242	-6.78573	-6.35505	-5.5393
	-0.01708	-5.96264	-5.85075	-6.83502	-6.40103	-5.56571
	-0.01811	-6.01396	-5.8942	-6.88689	-6.44508	-5.5938
	-0.01911	-6.06258	-5.94189	-6.93295	-6.48096	-5.63417
	-0.02011	-6.113	-5.97971	-6.97606	-6.53414	-5.65826
	-0.02109	-6.16817	-6.02788	-7.02421	-6.57171	-5.70534
	-0.02204	-6.20523	-6.05162	-7.06622	-6.59981	-5.71878
	-0.02303	-6.25829	-6.10663	-7.12045	-6.62264	-5.7591
	-0.02403	-6.30679	-6.15173	-7.175	-6.66618	-5.78594
	-0.02504	-6.37018	-6.19694	-7.21434	-6.71531	-5.80968
	-0.02605	-6.42987	-6.23803	-7.2714	-6.76109	-5.86073
	-0.02704	-6.47947	-6.28773	-7.31605	-6.8088	-5.88686
	-0.02803	-6.53795	-6.34151	-7.36906	-6.84936	-5.93194
	-0.02903	-6.5954	-6.39278	-7.4264	-6.89947	-5.96287
	-0.03004	-6.64889	-6.43434	-7.47946	-6.94828	-5.97674
	-0.03106	-6.7159	-6.48777	-7.52556	-7.00012	-6.03565
	-0.03207	-6.77379	-6.52819	-7.59398	-7.03942	-6.07735
	-0.03306	-6.82853	-6.5747	-7.65725	-7.09302	-6.1047
	-0.03406	-6.8874	-6.63411	-7.71746	-7.13366	-6.12546
	-0.03505	-6.94172	-6.68436	-7.77649	-7.17854	-6.17415
	-0.03604	-7.00275	-6.74003	-7.82884	-7.21198	-6.20681
	-0.03705	-7.06048	-6.78238	-7.88165	-7.22208	-6.25122
	-0.03807	-7.12265	-6.82999	-7.93451	-7.27396	-6.29071
	-0.03906	-7.18813	-6.88421	-7.99279	-7.31911	-6.31779
	-0.04005	-7.24853	-6.93933	-8.05375	-7.35834	-6.35937
	-0.04104	-7.30391	-6.98844	-8.11313	-7.4145	-6.39152
	-0.04204	-7.3717	-7.0495	-8.16579	-7.47152	-6.42268
	-0.04304	-7.43206	-7.10608	-8.23976	-7.52854	-6.46902
	-0.04406	-7.50041	-7.15727	-8.2912	-7.57783	-6.50981
	-0.04506	-7.56517	-7.20587	-8.3628	-7.62538	-6.53818
	-0.04606	-7.63497	-7.26622	-8.41311	-7.68417	-6.59112
	-0.04706	-7.69836	-7.31945	-8.48279	-7.73196	-6.6303
	-0.04805	-7.76474	-7.38283	-8.54787	-7.78564	-6.67511
	-0.04905	-7.83068	-7.42062	-8.62501	-7.8455	-6.72105
	-0.05006	-7.89109	-7.50503	-8.69167	-7.89906	-6.75516
	-0.05106	-7.97161	-7.55233	-8.75592	-7.95522	-6.79686
	-0.05205	-8.03874	-7.62259	-8.80579	-8.0141	-6.8259
	-0.05305	-8.10912	-7.6754	-8.87783	-8.06648	-6.88819
	-0.05404	-8.17444	-7.74798	-8.93886	-8.12645	-6.92615
	-0.05504	-8.24192	-7.81713	-9.00461	-8.17912	-6.95378
	-0.05604	-8.31706	-7.87104	-9.0792	-8.24526	-7.0169
	-0.05706	-8.38756	-7.93163	-9.1481	-8.30527	-7.07152
	-0.05808	-8.46204	-8.01014	-9.22061	-8.36332	-7.11031
	-0.05908	-8.53443	-8.05544	-9.29547	-8.4282	-7.15618
	-0.06007	-8.59892	-8.14021	-9.36759	-8.48939	-7.20228
	-0.06107	-8.67548	-8.23358	-9.45558	-8.54791	-7.23018
	-0.06206	-8.75895	-8.30196	-9.52687	-8.61688	-7.26472
	-0.06307	-8.83476	-8.35071	-9.59965	-8.68302	-7.32611
	-0.06406	-8.90632	-8.45172	-9.67307	-8.74594	-7.38439
	-0.06506	-8.97573	-8.51242	-9.73826	-8.81982	-7.45136
	-0.06605	-9.06871	-8.59361	-9.83758	-8.87052	-7.48708
	-0.06706	-9.13442	-8.67547	-9.89951	-8.95867	-7.52799
	-0.06805	-9.21758	-8.74231	-9.99678	-9.02662	-7.602
	-0.06905	-9.31269	-8.82555	-10.0773	-9.08714	-7.65886
	-0.07008	-9.39667	-8.91956	-10.1681	-9.16614	-7.71439
	-0.07108	-9.47236	-8.99764	-10.2495	-9.23794	-7.76136
	-0.07207	-9.55222	-9.0878	-10.3378	-9.30765	-7.82428
	-0.07308	-9.64398	-9.17429	-10.4168	-9.38146	-7.87941
	-0.07407	-9.733	-9.26248	-10.5067	-9.44921	-7.93502
	-0.07506	-9.82193	-9.34316	-10.5965	-9.53544	-7.98698
	-0.07607	-9.90423	-9.4527	-10.6841	-9.60339	-8.02974
	-0.07707	-9.99969	-9.54305	-10.7783	-9.69213	-8.09651
	-0.07806	-10.1016	-9.64009	-10.877	-9.76169	-8.18171
	-0.07907	-10.2088	-9.71051	-10.9567	-9.8421	-8.20651
	-0.08005	-10.3035	-9.78635	-11.0262	-9.92388	-8.29926
	-0.08106	-10.3979	-9.91787	-11.1208	-10.0171	-8.36237
	-0.08204	-10.5045	-10.0135	-11.224	-10.1002	-8.43162
	-0.08306	-10.602	-10.129	-11.3148	-10.1922	-8.49572
	-0.08409	-10.7041	-10.2499	-11.4091	-10.2887	-8.56123
	-0.08507	-10.8112	-10.3388	-11.5184	-10.3739	-8.61971
	-0.08609	-10.9215	-10.4403	-11.611	-10.4494	-8.68396
	-0.08708	-11.0287	-10.5794	-11.7482	-10.5414	-8.75431
	-0.08807	-11.1355	-10.6964	-11.7893	-10.6554	-8.82163
	-0.08907	-11.236	-10.7811	-11.9643	-10.7478	-8.87925
	-0.09006	-11.3491	-10.9199	-12.0456	-10.8404	-8.95254
	-0.09107	-11.4711	-11.0609	-12.1412	-10.934	-9.01845
	-0.09206	-11.5875	-11.185	-12.2576	-11.0368	-9.06965
	-0.09306	-11.6956	-11.3016	-12.3664	-11.1433	-9.178
	-0.09405	-11.8211	-11.4003	-12.5044	-11.2507	-9.23888
	-0.0951	-11.9566	-11.5982	-12.5979	-11.3548	-9.32506
	-0.0961	-12.0785	-11.711	-12.7496	-11.4659	-9.41031
	-0.09709	-12.1998	-11.8305	-12.9054	-11.5719	-9.4803
	-0.09809	-12.3251	-11.9855	-12.9476	-11.6704	-9.5332
	-0.09907	-12.4493	-12.1537	-13.114	-11.7773	-9.61671
	-0.10007	-12.5762	-12.3051	-13.5288	-11.9119	-9.69841
	-0.10107	-12.7335	-12.4356	-13.4351	-12.042	-9.80547
	-0.10207	-12.8728	-12.5964	-13.8274	-12.1383	-9.88061
	-0.10307	-13.0131	-12.7453	-13.2037	-12.2473	-9.96267
	-0.10406	-13.1587	-12.882	-14.6308	-12.4014	-10.0633
	-0.10507	-13.3012	-13.0776	-14.6191	-12.5372	-10.1213
	-0.10606	-13.4302	-13.2579	-15.2675	-12.6465	-10.2305
	-0.10706	-13.6107	-13.4366	-13.6056	-12.7815	-10.2758
	-0.10809	-13.7601	-13.6319	-14.7211	-12.938	-10.4249
	-0.10907	-13.9164	-13.8039	-15.0833	-13.0776	-10.518
	-0.1101	-14.0694	-14.0052	-15.1146	-13.1835	-10.6264
	-0.1111	-14.2165	-14.1807	-15.1563	-13.3554	-10.7107
	-0.1121	-14.3957	-14.3762	-15.363	-13.4938	-10.8036
	-0.11309	-14.5464	-14.5826	-15.1911	-13.6367	-10.8776
	-0.11409	-14.6855	-14.7908	-15.7515	-13.7895	-10.9979
	-0.1151	-14.8754	-15.0077	-15.4905	-13.9122	-11.1056
	-0.11609	-15.0601	-15.1969	-15.9922	-14.1061	-11.2263
	-0.11709	-15.2462	-15.4304	-15.7556	-14.2607	-11.3204
	-0.11809	-15.4295	-15.6637	-16.2924	-14.4038	-11.4017
	-0.11908	-15.6207	-15.9098	-16.1361	-14.592	-11.5386
	-0.12006	-15.7768	-16.1198	-16.5945	-14.7597	-11.6404
	-0.12111	-16.0099	-16.3959	-16.5021	-14.9202	-11.7214
	-0.12211	-16.1979	-16.6607	-16.9074	-15.1089	-11.9
	-0.12311	-16.4137	-16.8966	-16.8944	-15.2606	-11.9886
	-0.12409	-16.5978	-17.1562	-17.2112	-15.4583	-12.0788
	-0.12509	-16.8173	-17.4096	-17.2582	-15.6407	-12.2215
	-0.12609	-17.0286	-17.7251	-17.5531	-15.8339	-12.3603
	-0.12709	-17.2554	-17.9751	-17.6617	-16.0362	-12.4701
	-0.12808	-17.4744	-18.2426	-17.9295	-16.2291	-12.5585
	-0.12908	-17.719	-18.5692	-18.088	-16.4289	-12.7412
	-0.13008	-17.9522	-18.8868	-18.2822	-16.6651	-12.8917
	-0.13108	-18.1778	-19.1815	-18.4827	-16.8753	-13.0098
	-0.13209	-18.4466	-19.5009	-18.7127	-17.1015	-13.1532
	-0.13308	-18.6983	-19.8259	-18.9256	-17.3287	-13.3045
	-0.13409	-18.935	-20.1776	-19.1248	-17.5302	-13.4472
	-0.13511	-19.2009	-20.5396	-19.3261	-17.7737	-13.5857
	-0.1361	-19.428	-20.9059	-19.5908	-18.0265	-13.7441
	-0.13709	-19.6834	-21.247	-19.8421	-18.258	-13.8792
	-0.1381	-20.0088	-21.6166	-20.028	-18.4866	-14.0515
	-0.13909	-20.31	-22.0059	-20.3383	-18.7377	-14.2505
	-0.1401	-20.573	-22.4099	-20.5688	-18.9826	-14.3764
	-0.1411	-20.8625	-22.81	-20.8518	-19.2438	-14.5726
	-0.1421	-21.1488	-23.2072	-21.0874	-19.4889	-14.7454
	-0.14311	-21.482	-23.637	-21.339	-19.7451	-14.9185
	-0.14409	-21.8365	-24.0954	-21.6284	-20.0379	-15.1187
	-0.14509	-22.1361	-24.4901	-21.8925	-20.3181	-15.332
	-0.14608	-22.486	-24.9567	-22.2386	-20.6154	-15.5243
	-0.14712	-22.8077	-25.4441	-22.5119	-20.8747	-15.7191
	-0.14812	-23.1305	-25.9361	-22.8167	-21.1948	-15.9074
	-0.14912	-23.5134	-26.4249	-23.0746	-21.4898	-16.1353
	-0.15011	-23.8564	-26.8859	-23.3787	-21.8132	-16.2738
	-0.15111	-24.2332	-27.4505	-23.6437	-22.1325	-16.5439
	-0.15211	-24.6167	-27.9614	-23.9625	-22.4139	-16.7907
	-0.1531	-25.0101	-28.4336	-24.2925	-22.812	-17.032
	-0.1541	-25.4184	-29.0868	-24.5869	-23.1286	-17.2663
	-0.15509	-25.8089	-29.6411	-24.9121	-23.4838	-17.4837
	-0.1561	-26.1868	-30.213	-25.2079	-23.8404	-17.7392
	-0.1571	-26.5752	-30.8412	-25.5221	-24.2121	-18.008
	-0.15809	-27.0184	-31.4281	-25.844	-24.5956	-18.2439
	-0.15911	-27.4384	-32.0211	-26.1807	-24.9142	-18.5291
	-0.1601	-27.8476	-32.6648	-26.5244	-25.2855	-18.7936
	-0.16113	-28.2701	-33.3525	-26.9521	-25.7292	-19.0696
	-0.16211	-28.7247	-33.9716	-27.3171	-26.1024	-19.3534
	-0.16311	-29.1893	-34.6323	-27.6746	-26.4939	-19.6717
	-0.16412	-29.6339	-35.2965	-28.0578	-26.9334	-19.9835
	-0.16512	-30.0868	-36.0395	-28.378	-27.3878	-20.2775
	-0.16611	-30.5712	-36.6962	-28.7455	-27.8137	-20.5806
	-0.1671	-31.0487	-37.3197	-29.1791	-28.2775	-20.8312
	-0.16811	-31.5661	-38.0074	-29.5413	-28.5889	-21.1962
	-0.1691	-32.1936	-38.6895	-29.9108	-29.0411	-21.5132
	-0.17009	-32.7316	-39.529	-30.3831	-29.5389	-21.8407
	-0.17109	-33.2934	-40.3016	-30.8097	-29.9896	-22.2535
	-0.17214	-33.8408	-41.0199	-31.1789	-30.5218	-22.5964
	-0.17312	-34.349	-41.787	-31.6405	-30.9916	-22.9408
	-0.17411	-34.8927	-42.6736	-32.1074	-31.4318	-23.3508
	-0.17512	-35.4939	-43.4163	-32.4971	-31.948	-23.7117
	-0.1761	-36.0451	-44.1751	-33.0834	-32.3995	-24.0886
	-0.17709	-36.6637	-45.0385	-33.5571	-32.9648	-24.4992
	-0.17808	-37.2921	-45.8776	-33.9836	-33.4985	-24.9196
	-0.1791	-37.9449	-46.7182	-34.5324	-34.0676	-25.3099
	-0.1801	-38.4556	-47.7943	-35.0951	-34.5713	-25.7389
	-0.1811	-39.1885	-48.6329	-35.5716	-35.1311	-26.1884
	-0.18209	-39.8302	-49.514	-36.0783	-35.6934	-26.5845
	-0.18309	-40.5989	-50.3397	-36.7125	-36.259	-27.042
	-0.1841	-41.476	-51.4528	-37.3994	-36.8839	-27.5159
	-0.1851	-42.0828	-52.5647	-37.9935	-37.47	-27.9602
	-0.1861	-42.7592	-53.7615	-38.6828	-38.0922	-28.5007
	-0.18712	-43.4969	-54.7323	-39.3527	-38.8246	-28.9984
	-0.18811	-44.5894	-55.821	-39.9449	-39.449	-29.4716
	-0.1891	-45.4457	-57.0044	-40.5706	-40.0455	-30.0028
	-0.1901	-46.2129	-58.1128	-41.2414	-40.6873	-30.5191
	-0.19109	-46.9356	-59.2428	-41.9083	-41.3346	-30.982
	-0.19211	-47.8929	-60.3798	-42.5592	-42.0003	-31.5409
	-0.19311	-48.734	-61.7583	-43.0465	-42.6515	-32.2805
	-0.1941	-49.8505	-63.0951	-43.7507	-43.3239	-32.8573
	-0.1951	-50.8738	-64.2958	-44.5088	-43.8965	-33.372
	-0.19609	-51.7919	-65.6039	-45.1659	-44.6668	-33.9915
	-0.19709	-52.8247	-66.9549	-45.821	-45.5416	-34.5976
	-0.19811	-53.8575	-68.5704	-46.5383	-46.3249	-35.2054
	-0.19911	-54.8923	-70.3625	-47.2987	-47.0311	-35.8644
	-0.20012	-55.8264	-71.4713	-48.1731	-47.696	-36.501
	-0.20112	-56.8184	-72.7931	-49.0731	-48.3201	-37.1828
	-0.2021	-58.0646	-74.5608	-49.9633	-49.1152	-37.8428
	-0.20311	-59.264	-76.0545	-50.831	-49.8438	-38.6088
	-0.20412	-60.3762	-77.5116	-51.887	-50.5598	-39.2684
	-0.20511	-61.4699	-78.421	-52.8094	-51.3183	-39.9614
	-0.2061	-62.9739	-79.8439	-53.6437	-52.089	-40.7596
	-0.2071	-64.5011	-81.649	-54.5327	-52.7893	-41.4466
	-0.2081	-65.6931	-82.9928	-55.6818	-53.6877	-42.2098
	-0.20908	-67.0419	-84.4039	-56.6285	-54.5122	-42.9659
	-0.21009	-68.6229	-86.7146	-57.402	-55.2055	-44.0121
	-0.2111	-69.8503	-88.6007	-58.5904	-56.0174	-44.8016
	-0.21211	-71.0469	-90.5292	-59.8079	-56.8247	-45.6591
	-0.2131	-72.5423	-92.0736	-60.6615	-57.6637	-46.4785
	-0.2141	-73.9072	-94.115	-61.7006	-58.5684	-47.1859
	-0.21511	-74.703	-95.3806	-62.5416	-59.3764	-48.1103
	-0.2161	-75.8561	-97.1286	-63.6094	-60.3058	-48.9089
	-0.2171	-77.5727	-99.0057	-64.4909	-61.1107	-49.7676
	-0.21809	-79.1455	-101.134	-65.8444	-62.1078	-50.9497
	-0.2191	-80.811	-103.621	-67.2682	-63.1079	-52.1484
	-0.22009	-82.6711	-105.858	-68.3863	-63.9498	-53.2279
	-0.22108	-83.6567	-108.786	-69.9477	-64.9433	-54.2434
	-0.22207	-85.72	-110.662	-71.199	-65.9729	-55.2436
	-0.22309	-87.997	-113.141	-72.3584	-67.0089	-56.2336
	-0.22411	-90.5743	-114.394	-73.9602	-68.2142	-57.3961
	-0.22509	-91.3073	-117.045	-75.6682	-69.2619	-58.5134
	-0.2261	-93.0887	-120.193	-77.07	-70.3281	-59.8209
	-0.2271	-94.8073	-122.225	-78.9301	-71.3684	-60.8175
	-0.22809	-97.4601	-124.902	-80.5945	-72.5014	-61.9168
	-0.22909	-99.9195	-127.528	-82.4561	-73.6341	-63.0686
	-0.23009	-102.792	-130.409	-84.1012	-74.7517	-64.0885
	-0.23109	-105.15	-133.019	-85.2024	-76.0321	-65.3469
	-0.23209	-106.889	-135.933	-87.4056	-77.2622	-67.0096
	-0.23309	-109.608	-138.596	-89.3462	-78.4487	-67.9253
	-0.23409	-111.766	-140.942	-91.3615	-79.8018	-69.3236
	-0.23508	-114.605	-143.478	-93.5552	-81.1407	-70.6814
	-0.2361	-117.224	-146.15	-96.2595	-82.609	-72.0118
	-0.23711	-119.678	-148.979	-98.3023	-84.1008	-73.5291
	-0.2381	-122.51	-152.812	-100.402	-85.6803	-75.0375
	-0.2391	-124.437	-156.881	-101.432	-87.3073	-76.624
	-0.2401	-126.149	-159.106	-103.428	-89.0805	-78.3013

## Sheet: Fig. 2b
HRT (s)	EM4 (mM)	SD	EM7 (mM)	SD	EM24 (mM)	SD	EM58 (mM)	SD	EM80 (mM)	SD
0	1	0	1	0	1	0	1	0	1	0
3.40634	0.90271	0.01631	0.857	0.00608	0.89528	0.0076	0.91976	0.01946	0.93512	0.00463
6.81268	0.80254	0.02231	0.73458	0.01641	0.81807	0.00707	0.85849	0.0041	0.89122	0.01668
13.6254	0.68052	0.00781	0.53945	0.00992	0.70218	0.04405	0.75925	0.00442	0.78768	0.00927
27.2507	0.35659	0.0322	0.29912	0.000661331	0.41946	0.04272	0.56917	0.00919	0.62516	0.01668
54.5014	0.12575	0.00518	0.05989	0.03762	0.18911	0.02834	0.28389	0.05659	0.33224	0.0139
90.8357	0.0387	0.01105	0.01351	0.01911	0.02684	0.00838	0.08391	0.00465	0.18087	0.02039

## Sheet: Fig. 2c
	Concentration (mM)	EM4 (min-1)	SD	EM7 (min-1)	SD	EM24 (min-1)	SD	EM58 (min-1)	SD	EM80 (min-1)	SD
	0.1	3.84288	0.46304	6.0315	0.76002	3.64392	0.70022	2.44656	0.02576	1.51179	0.24068
	1	2.14438	0.08368	2.74259	0.06972	1.86423	0.16974	1.37527	0.08179	1.13903	0.06431
	10	0.43822	0.02896	0.50724	0.02358	0.39662	0.04239	0.33966	0.00959	0.31079	0.03723

## Sheet: Fig. 2d
			K-H	SD	K-DET	SD
		EM4	0.13209	0.10107	2.01231	0.0562
		EM7	0.21003	0.13353	2.53257	0.11397
		EM24	0.1596	0.17578	1.7046	0.04579
		EM58	0.12931	0.05192	1.24469	0.03424
		EM80	0.0728	0.07629	1.0663	0.04142

## Sheet: Fig. 2e
			NO3	SD	NO2	SD	NH4	SD	SELECTIVITY	SD
		EM4	0.12575	0.00518	0.000530191	8.33116e-05	0.82721	0.04379	0.94606	0.04449
		EM7	0.05989	0.03762	0.000135673	2.1319e-05	0.91804	0.03211	0.97662	0.00492
		EM24	0.18911	0.02834	0.000211047	4.2638e-05	0.78076	0.01898	0.96384	0.05709
		EM58	0.2842	0.02814	0.00037687	0.000234509	0.69405	0.01606	0.96993	0.0157
		EM80	0.33224	0.0139	0.00037687	2.1319e-05	0.61974	0.02774	0.92785	0.02222

## Sheet: Fig. 2f
			EM4	SD	EM7	SD	EM24	SD	EM58	SD	EM80	SD
		HRT = 3 s	0.18454	0.02019	0.26663	0.02524	0.15955	0.01514	0.1185	0.00757	0.10244	0.00505
		HRT = 27 s	0.12703	0.01199	0.14532	0.00505	0.11074	0.00536	0.09379	0.00347	0.08062	0.00126

## Sheet: Fig. 2g
		Eelectrical (kWh g-N−1)	Epumping (kWh g-N−1)
	EM4	0.5	0.0045
	EM7	0.39	0.0028
	EM24	0.59	0.0014
	EM58	0.79	0.0004
	EM80	0.96	0.0003

[truncated: 52 more sheets: Fig. 2h, Fig. 3a, Fig. 3b, Fig. 3c, Fig. 3d, Fig. 3e, Fig. 3f, Fig. 4b, Fig. 4c, Fig. 4f, Fig. 4g, Fig. 4h, Fig. 5b, Fig. 5c, Fig. 5d, Supplementary Fig. 3, Supplementary Fig. 4, Supplementary Fig. 5, Supplementary Fig. 6, Supplementary Fig. 7 …]
